# Supplementary material for: Sliding friction of graphene/hexagonal –boron nitride heterojunctions: a route to robust superlubricity
Source: Sci Rep. 2017 Sep 7;7:10851. doi: 10.1038/s41598-017-10522-8 (PMC5589749; doi:10.1038/s41598-017-10522-8)
Supplement: Supplementary file 5 — Dataset 1 [file 41598_2017_10522_MOESM5_ESM.csv]

9112
Rectangular supercell: Lx	Ly = 123.268301407208929706 123.834037380000000009 6=C 1=H 5=B 7=N
5 2.46536602814417859413 120.987277900000000007 0.00000000
7 0.00000000000000000000 119.563898160000000009 0.00000000
5 3.69804904221626788751 123.122347510000000007 0.00000000
7 1.23268301407208929338 121.698967770000000009 0.00000000
5 2.46536602814417859413 116.717138680000000001 0.00000000
7 0.00000000000000000000 115.293758940000000003 0.00000000
5 3.69804904221626788751 118.852208290000000000 0.00000000
7 1.23268301407208929338 117.428828550000000003 0.00000000
5 4.93073205628835718782 120.987277900000000007 0.00000000
7 2.46536602814417859370 119.563898160000000009 0.00000000
5 6.16341507036044648120 123.122347510000000007 0.00000000
7 3.69804904221626788707 121.698967770000000009 0.00000000
5 2.46536602814417859413 112.446999460000000001 0.00000000
7 0.00000000000000000000 111.023619720000000004 0.00000000
5 3.69804904221626788751 114.582069070000000001 0.00000000
7 1.23268301407208929338 113.158689330000000003 0.00000000
5 4.93073205628835718782 116.717138680000000001 0.00000000
7 2.46536602814417859370 115.293758940000000003 0.00000000
5 6.16341507036044648120 118.852208290000000000 0.00000000
7 3.69804904221626788707 117.428828550000000003 0.00000000
5 7.39609808443253578152 120.987277900000000007 0.00000000
7 4.93073205628835718739 119.563898160000000009 0.00000000
5 8.62878109850462507446 123.122347510000000007 0.00000000
7 6.16341507036044648077 121.698967770000000009 0.00000000
5 2.46536602814417859413 108.176860240000000002 0.00000000
7 0.00000000000000000000 106.753480500000000004 0.00000000
5 3.69804904221626789098 110.311929850000000002 0.00000000
7 1.23268301407208929685 108.888550110000000004 0.00000000
5 4.93073205628835719129 112.446999460000000001 0.00000000
7 2.46536602814417859716 111.023619720000000004 0.00000000
5 6.16341507036044648467 114.582069070000000001 0.00000000
7 3.69804904221626789054 113.158689330000000003 0.00000000
5 7.39609808443253578499 116.717138680000000001 0.00000000
7 4.93073205628835719086 115.293758940000000003 0.00000000
5 8.62878109850462507793 118.852208290000000000 0.00000000
7 6.16341507036044648424 117.428828550000000003 0.00000000
5 9.86146411257671437825 120.987277900000000007 0.00000000
7 7.39609808443253578455 119.563898160000000009 0.00000000
5 11.0941471266488036716 123.122347510000000007 0.00000000
7 8.62878109850462507793 121.698967770000000009 0.00000000
5 2.46536602814417859413 103.906721020000000003 0.00000000
7 0.00000000000000000000 102.483341280000000005 0.00000000
5 3.69804904221626789098 106.041790630000000002 0.00000000
7 1.23268301407208929685 104.618410890000000005 0.00000000
5 4.93073205628835718782 108.176860240000000002 0.00000000
7 2.46536602814417859370 106.753480500000000004 0.00000000
5 6.16341507036044648467 110.311929850000000002 0.00000000
7 3.69804904221626789054 108.888550110000000004 0.00000000
5 7.39609808443253578499 112.446999460000000001 0.00000000
7 4.93073205628835719086 111.023619720000000004 0.00000000
5 8.62878109850462507793 114.582069070000000001 0.00000000
7 6.16341507036044648424 113.158689330000000003 0.00000000
5 9.86146411257671437825 116.717138680000000001 0.00000000
7 7.39609808443253578455 115.293758940000000003 0.00000000
5 11.0941471266488036716 118.852208290000000000 0.00000000
7 8.62878109850462507793 117.428828550000000003 0.00000000
5 12.3268301407208929719 120.987277900000000007 0.00000000
7 9.86146411257671437825 119.563898160000000009 0.00000000
5 13.5595131547929822653 123.122347510000000007 0.00000000
7 11.0941471266488036716 121.698967770000000009 0.00000000
5 2.46536602814417859413 99.6365818000000000032 0.00000000
7 0.00000000000000000000 98.2132020600000000057 0.00000000
5 3.69804904221626789098 101.771651410000000003 0.00000000
7 1.23268301407208929685 100.348271670000000005 0.00000000
5 4.93073205628835718782 103.906721020000000003 0.00000000
7 2.46536602814417859370 102.483341280000000005 0.00000000
5 6.16341507036044648467 106.041790630000000002 0.00000000
7 3.69804904221626789054 104.618410890000000005 0.00000000
5 7.39609808443253578152 108.176860240000000002 0.00000000
7 4.93073205628835718739 106.753480500000000004 0.00000000
5 8.62878109850462507793 110.311929850000000002 0.00000000
7 6.16341507036044648424 108.888550110000000004 0.00000000
5 9.86146411257671437825 112.446999460000000001 0.00000000
7 7.39609808443253578455 111.023619720000000004 0.00000000
5 11.0941471266488036716 114.582069070000000001 0.00000000
7 8.62878109850462507793 113.158689330000000003 0.00000000
5 12.3268301407208929719 116.717138680000000001 0.00000000
7 9.86146411257671437825 115.293758940000000003 0.00000000
5 13.5595131547929822653 118.852208290000000000 0.00000000
7 11.0941471266488036716 117.428828550000000003 0.00000000
5 14.7921961688650715656 120.987277900000000007 0.00000000
7 12.3268301407208929719 119.563898160000000009 0.00000000
5 16.0248791829371608590 123.122347510000000007 0.00000000
7 13.5595131547929822653 121.698967770000000009 0.00000000
5 2.46536602814417859413 95.3664425800000000039 0.00000000
7 0.00000000000000000000 93.9430628400000000064 0.00000000
5 3.69804904221626789098 97.5015121900000000035 0.00000000
7 1.23268301407208929685 96.0781324500000000061 0.00000000
5 4.93073205628835718782 99.6365818000000000032 0.00000000
7 2.46536602814417859370 98.2132020600000000057 0.00000000
5 6.16341507036044648467 101.771651410000000003 0.00000000
7 3.69804904221626789054 100.348271670000000005 0.00000000
5 7.39609808443253578152 103.906721020000000003 0.00000000
7 4.93073205628835718739 102.483341280000000005 0.00000000
5 8.62878109850462507793 106.041790630000000002 0.00000000
7 6.16341507036044648424 104.618410890000000005 0.00000000
5 9.86146411257671437478 108.176860240000000002 0.00000000
7 7.39609808443253578109 106.753480500000000004 0.00000000
5 11.0941471266488036716 110.311929850000000002 0.00000000
7 8.62878109850462507793 108.888550110000000004 0.00000000
5 12.3268301407208929719 112.446999460000000001 0.00000000
7 9.86146411257671437825 111.023619720000000004 0.00000000
5 13.5595131547929822653 114.582069070000000001 0.00000000
7 11.0941471266488036716 113.158689330000000003 0.00000000
5 14.7921961688650715656 116.717138680000000001 0.00000000
7 12.3268301407208929719 115.293758940000000003 0.00000000
5 16.0248791829371608590 118.852208290000000000 0.00000000
7 13.5595131547929822653 117.428828550000000003 0.00000000
5 17.2575621970092501593 120.987277900000000007 0.00000000
7 14.7921961688650715656 119.563898160000000009 0.00000000
5 18.4902452110813394527 123.122347510000000007 0.00000000
7 16.0248791829371608590 121.698967770000000009 0.00000000
5 2.46536602814417859413 91.0963033600000000045 0.00000000
7 0.00000000000000000000 89.6729236200000000070 0.00000000
5 3.69804904221626789098 93.2313729700000000042 0.00000000
7 1.23268301407208929685 91.8079932300000000067 0.00000000
5 4.93073205628835718782 95.3664425800000000039 0.00000000
7 2.46536602814417859370 93.9430628400000000064 0.00000000
5 6.16341507036044648467 97.5015121900000000035 0.00000000
7 3.69804904221626789054 96.0781324500000000061 0.00000000
5 7.39609808443253578152 99.6365818000000000032 0.00000000
7 4.93073205628835718739 98.2132020600000000057 0.00000000
5 8.62878109850462507793 101.771651410000000003 0.00000000
7 6.16341507036044648424 100.348271670000000005 0.00000000
5 9.86146411257671437478 103.906721020000000003 0.00000000
7 7.39609808443253578109 102.483341280000000005 0.00000000
5 11.0941471266488036716 106.041790630000000002 0.00000000
7 8.62878109850462507793 104.618410890000000005 0.00000000
5 12.3268301407208929685 108.176860240000000002 0.00000000
7 9.86146411257671437478 106.753480500000000004 0.00000000
5 13.5595131547929822653 110.311929850000000002 0.00000000
7 11.0941471266488036716 108.888550110000000004 0.00000000
5 14.7921961688650715656 112.446999460000000001 0.00000000
7 12.3268301407208929719 111.023619720000000004 0.00000000
5 16.0248791829371608590 114.582069070000000001 0.00000000
7 13.5595131547929822653 113.158689330000000003 0.00000000
5 17.2575621970092501593 116.717138680000000001 0.00000000
7 14.7921961688650715656 115.293758940000000003 0.00000000
5 18.4902452110813394527 118.852208290000000000 0.00000000
7 16.0248791829371608590 117.428828550000000003 0.00000000
5 19.7229282251534287530 120.987277900000000007 0.00000000
7 17.2575621970092501593 119.563898160000000009 0.00000000
5 20.9556112392255180464 123.122347510000000007 0.00000000
7 18.4902452110813394527 121.698967770000000009 0.00000000
5 2.46536602814417859413 86.8261641399999999982 0.00000000
7 0.00000000000000000000 85.4027844000000000008 0.00000000
5 3.69804904221626789445 88.9612337500000000048 0.00000000
7 1.23268301407208930032 87.5378540100000000074 0.00000000
5 4.93073205628835719129 91.0963033600000000045 0.00000000
7 2.46536602814417859716 89.6729236200000000070 0.00000000
5 6.16341507036044648814 93.2313729700000000042 0.00000000
7 3.69804904221626789401 91.8079932300000000067 0.00000000
5 7.39609808443253578499 95.3664425800000000039 0.00000000
7 4.93073205628835719086 93.9430628400000000064 0.00000000
5 8.62878109850462508140 97.5015121900000000035 0.00000000
7 6.16341507036044648771 96.0781324500000000061 0.00000000
5 9.86146411257671437825 99.6365818000000000032 0.00000000
7 7.39609808443253578455 98.2132020600000000057 0.00000000
5 11.0941471266488036751 101.771651410000000003 0.00000000
7 8.62878109850462508140 100.348271670000000005 0.00000000
5 12.3268301407208929719 103.906721020000000003 0.00000000
7 9.86146411257671437825 102.483341280000000005 0.00000000
5 13.5595131547929822688 106.041790630000000002 0.00000000
7 11.0941471266488036751 104.618410890000000005 0.00000000
5 14.7921961688650715656 108.176860240000000002 0.00000000
7 12.3268301407208929719 106.753480500000000004 0.00000000
5 16.0248791829371608625 110.311929850000000002 0.00000000
7 13.5595131547929822688 108.888550110000000004 0.00000000
5 17.2575621970092501628 112.446999460000000001 0.00000000
7 14.7921961688650715691 111.023619720000000004 0.00000000
5 18.4902452110813394562 114.582069070000000001 0.00000000
7 16.0248791829371608625 113.158689330000000003 0.00000000
5 19.7229282251534287565 116.717138680000000001 0.00000000
7 17.2575621970092501628 115.293758940000000003 0.00000000
5 20.9556112392255180499 118.852208290000000000 0.00000000
7 18.4902452110813394562 117.428828550000000003 0.00000000
5 22.1882942532976073502 120.987277900000000007 0.00000000
7 19.7229282251534287565 119.563898160000000009 0.00000000
5 23.4209772673696966436 123.122347510000000007 0.00000000
7 20.9556112392255180499 121.698967770000000009 0.00000000
5 2.46536602814417859413 82.5560249199999999989 0.00000000
7 0.00000000000000000000 81.1326451800000000014 0.00000000
5 3.69804904221626789098 84.6910945299999999986 0.00000000
7 1.23268301407208929685 83.2677147900000000011 0.00000000
5 4.93073205628835718782 86.8261641399999999982 0.00000000
7 2.46536602814417859370 85.4027844000000000008 0.00000000
5 6.16341507036044648814 88.9612337500000000048 0.00000000
7 3.69804904221626789401 87.5378540100000000074 0.00000000
5 7.39609808443253578499 91.0963033600000000045 0.00000000
7 4.93073205628835719086 89.6729236200000000070 0.00000000
5 8.62878109850462508140 93.2313729700000000042 0.00000000
7 6.16341507036044648771 91.8079932300000000067 0.00000000
5 9.86146411257671437825 95.3664425800000000039 0.00000000
7 7.39609808443253578455 93.9430628400000000064 0.00000000
5 11.0941471266488036751 97.5015121900000000035 0.00000000
7 8.62878109850462508140 96.0781324500000000061 0.00000000
5 12.3268301407208929719 99.6365818000000000032 0.00000000
7 9.86146411257671437825 98.2132020600000000057 0.00000000
5 13.5595131547929822688 101.771651410000000003 0.00000000
7 11.0941471266488036751 100.348271670000000005 0.00000000
5 14.7921961688650715656 103.906721020000000003 0.00000000
7 12.3268301407208929719 102.483341280000000005 0.00000000
5 16.0248791829371608625 106.041790630000000002 0.00000000
7 13.5595131547929822688 104.618410890000000005 0.00000000
5 17.2575621970092501593 108.176860240000000002 0.00000000
7 14.7921961688650715656 106.753480500000000004 0.00000000
5 18.4902452110813394562 110.311929850000000002 0.00000000
7 16.0248791829371608625 108.888550110000000004 0.00000000
5 19.7229282251534287565 112.446999460000000001 0.00000000
7 17.2575621970092501628 111.023619720000000004 0.00000000
5 20.9556112392255180499 114.582069070000000001 0.00000000
7 18.4902452110813394562 113.158689330000000003 0.00000000
5 22.1882942532976073502 116.717138680000000001 0.00000000
7 19.7229282251534287565 115.293758940000000003 0.00000000
5 23.4209772673696966436 118.852208290000000000 0.00000000
7 20.9556112392255180499 117.428828550000000003 0.00000000
5 24.6536602814417859439 120.987277900000000007 0.00000000
7 22.1882942532976073502 119.563898160000000009 0.00000000
5 25.8863432955138752373 123.122347510000000007 0.00000000
7 23.4209772673696966436 121.698967770000000009 0.00000000
5 2.46536602814417859413 78.2858856999999999995 0.00000000
7 0.00000000000000000000 76.8625059600000000021 0.00000000
5 3.69804904221626789098 80.4209553099999999992 0.00000000
7 1.23268301407208929685 78.9975755700000000017 0.00000000
5 4.93073205628835718782 82.5560249199999999989 0.00000000
7 2.46536602814417859370 81.1326451800000000014 0.00000000
5 6.16341507036044648467 84.6910945299999999986 0.00000000
7 3.69804904221626789054 83.2677147900000000011 0.00000000
5 7.39609808443253578152 86.8261641399999999982 0.00000000
7 4.93073205628835718739 85.4027844000000000008 0.00000000
5 8.62878109850462508140 88.9612337500000000048 0.00000000
7 6.16341507036044648771 87.5378540100000000074 0.00000000
5 9.86146411257671437825 91.0963033600000000045 0.00000000
7 7.39609808443253578455 89.6729236200000000070 0.00000000
5 11.0941471266488036751 93.2313729700000000042 0.00000000
7 8.62878109850462508140 91.8079932300000000067 0.00000000
5 12.3268301407208929719 95.3664425800000000039 0.00000000
7 9.86146411257671437825 93.9430628400000000064 0.00000000
5 13.5595131547929822688 97.5015121900000000035 0.00000000
7 11.0941471266488036751 96.0781324500000000061 0.00000000
5 14.7921961688650715656 99.6365818000000000032 0.00000000
7 12.3268301407208929719 98.2132020600000000057 0.00000000
5 16.0248791829371608625 101.771651410000000003 0.00000000
7 13.5595131547929822688 100.348271670000000005 0.00000000
5 17.2575621970092501593 103.906721020000000003 0.00000000
7 14.7921961688650715656 102.483341280000000005 0.00000000
5 18.4902452110813394562 106.041790630000000002 0.00000000
7 16.0248791829371608625 104.618410890000000005 0.00000000
5 19.7229282251534287530 108.176860240000000002 0.00000000
7 17.2575621970092501593 106.753480500000000004 0.00000000
5 20.9556112392255180499 110.311929850000000002 0.00000000
7 18.4902452110813394562 108.888550110000000004 0.00000000
5 22.1882942532976073502 112.446999460000000001 0.00000000
7 19.7229282251534287565 111.023619720000000004 0.00000000
5 23.4209772673696966436 114.582069070000000001 0.00000000
7 20.9556112392255180499 113.158689330000000003 0.00000000
5 24.6536602814417859439 116.717138680000000001 0.00000000
7 22.1882942532976073502 115.293758940000000003 0.00000000
5 25.8863432955138752373 118.852208290000000000 0.00000000
7 23.4209772673696966436 117.428828550000000003 0.00000000
5 27.1190263095859645376 120.987277900000000007 0.00000000
7 24.6536602814417859439 119.563898160000000009 0.00000000
5 28.3517093236580538310 123.122347510000000007 0.00000000
7 25.8863432955138752373 121.698967770000000009 0.00000000
5 2.46536602814417859413 74.0157464800000000002 0.00000000
7 0.00000000000000000000 72.5923667400000000027 0.00000000
5 3.69804904221626789098 76.1508160899999999999 0.00000000
7 1.23268301407208929685 74.7274363500000000024 0.00000000
5 4.93073205628835718782 78.2858856999999999995 0.00000000
7 2.46536602814417859370 76.8625059600000000021 0.00000000
5 6.16341507036044648467 80.4209553099999999992 0.00000000
7 3.69804904221626789054 78.9975755700000000017 0.00000000
5 7.39609808443253578152 82.5560249199999999989 0.00000000
7 4.93073205628835718739 81.1326451800000000014 0.00000000
5 8.62878109850462507793 84.6910945299999999986 0.00000000
7 6.16341507036044648424 83.2677147900000000011 0.00000000
5 9.86146411257671437478 86.8261641399999999982 0.00000000
7 7.39609808443253578109 85.4027844000000000008 0.00000000
5 11.0941471266488036751 88.9612337500000000048 0.00000000
7 8.62878109850462508140 87.5378540100000000074 0.00000000
5 12.3268301407208929719 91.0963033600000000045 0.00000000
7 9.86146411257671437825 89.6729236200000000070 0.00000000
5 13.5595131547929822688 93.2313729700000000042 0.00000000
7 11.0941471266488036751 91.8079932300000000067 0.00000000
5 14.7921961688650715656 95.3664425800000000039 0.00000000
7 12.3268301407208929719 93.9430628400000000064 0.00000000
5 16.0248791829371608625 97.5015121900000000035 0.00000000
7 13.5595131547929822688 96.0781324500000000061 0.00000000
5 17.2575621970092501593 99.6365818000000000032 0.00000000
7 14.7921961688650715656 98.2132020600000000057 0.00000000
5 18.4902452110813394562 101.771651410000000003 0.00000000
7 16.0248791829371608625 100.348271670000000005 0.00000000
5 19.7229282251534287530 103.906721020000000003 0.00000000
7 17.2575621970092501593 102.483341280000000005 0.00000000
5 20.9556112392255180499 106.041790630000000002 0.00000000
7 18.4902452110813394562 104.618410890000000005 0.00000000
5 22.1882942532976073467 108.176860240000000002 0.00000000
7 19.7229282251534287530 106.753480500000000004 0.00000000
5 23.4209772673696966436 110.311929850000000002 0.00000000
7 20.9556112392255180499 108.888550110000000004 0.00000000
5 24.6536602814417859439 112.446999460000000001 0.00000000
7 22.1882942532976073502 111.023619720000000004 0.00000000
5 25.8863432955138752373 114.582069070000000001 0.00000000
7 23.4209772673696966436 113.158689330000000003 0.00000000
5 27.1190263095859645376 116.717138680000000001 0.00000000
7 24.6536602814417859439 115.293758940000000003 0.00000000
5 28.3517093236580538310 118.852208290000000000 0.00000000
7 25.8863432955138752373 117.428828550000000003 0.00000000
5 29.5843923377301431313 120.987277900000000007 0.00000000
7 27.1190263095859645376 119.563898160000000009 0.00000000
5 30.8170753518022324247 123.122347510000000007 0.00000000
7 28.3517093236580538310 121.698967770000000009 0.00000000
5 2.46536602814417859413 69.7456072600000000009 0.00000000
7 0.00000000000000000000 68.3222275200000000034 0.00000000
5 3.69804904221626789098 71.8806768700000000005 0.00000000
7 1.23268301407208929685 70.4572971300000000031 0.00000000
5 4.93073205628835718782 74.0157464800000000002 0.00000000
7 2.46536602814417859370 72.5923667400000000027 0.00000000
5 6.16341507036044648467 76.1508160899999999999 0.00000000
7 3.69804904221626789054 74.7274363500000000024 0.00000000
5 7.39609808443253578152 78.2858856999999999995 0.00000000
7 4.93073205628835718739 76.8625059600000000021 0.00000000
5 8.62878109850462507793 80.4209553099999999992 0.00000000
7 6.16341507036044648424 78.9975755700000000017 0.00000000
5 9.86146411257671437478 82.5560249199999999989 0.00000000
7 7.39609808443253578109 81.1326451800000000014 0.00000000
5 11.0941471266488036716 84.6910945299999999986 0.00000000
7 8.62878109850462507793 83.2677147900000000011 0.00000000
5 12.3268301407208929685 86.8261641399999999982 0.00000000
7 9.86146411257671437478 85.4027844000000000008 0.00000000
5 13.5595131547929822688 88.9612337500000000048 0.00000000
7 11.0941471266488036751 87.5378540100000000074 0.00000000
5 14.7921961688650715656 91.0963033600000000045 0.00000000
7 12.3268301407208929719 89.6729236200000000070 0.00000000
5 16.0248791829371608625 93.2313729700000000042 0.00000000
7 13.5595131547929822688 91.8079932300000000067 0.00000000
5 17.2575621970092501593 95.3664425800000000039 0.00000000
7 14.7921961688650715656 93.9430628400000000064 0.00000000
5 18.4902452110813394562 97.5015121900000000035 0.00000000
7 16.0248791829371608625 96.0781324500000000061 0.00000000
5 19.7229282251534287530 99.6365818000000000032 0.00000000
7 17.2575621970092501593 98.2132020600000000057 0.00000000
5 20.9556112392255180499 101.771651410000000003 0.00000000
7 18.4902452110813394562 100.348271670000000005 0.00000000
5 22.1882942532976073467 103.906721020000000003 0.00000000
7 19.7229282251534287530 102.483341280000000005 0.00000000
5 23.4209772673696966436 106.041790630000000002 0.00000000
7 20.9556112392255180499 104.618410890000000005 0.00000000
5 24.6536602814417859404 108.176860240000000002 0.00000000
7 22.1882942532976073467 106.753480500000000004 0.00000000
5 25.8863432955138752373 110.311929850000000002 0.00000000
7 23.4209772673696966436 108.888550110000000004 0.00000000
5 27.1190263095859645376 112.446999460000000001 0.00000000
7 24.6536602814417859439 111.023619720000000004 0.00000000
5 28.3517093236580538310 114.582069070000000001 0.00000000
7 25.8863432955138752373 113.158689330000000003 0.00000000
5 29.5843923377301431313 116.717138680000000001 0.00000000
7 27.1190263095859645376 115.293758940000000003 0.00000000
5 30.8170753518022324247 118.852208290000000000 0.00000000
7 28.3517093236580538310 117.428828550000000003 0.00000000
5 32.0497583658743217250 120.987277900000000007 0.00000000
7 29.5843923377301431313 119.563898160000000009 0.00000000
5 33.2824413799464110184 123.122347510000000007 0.00000000
7 30.8170753518022324247 121.698967770000000009 0.00000000
5 2.46536602814417859413 65.4754680400000000015 0.00000000
7 0.00000000000000000000 64.0520883000000000040 0.00000000
5 3.69804904221626789098 67.6105376500000000012 0.00000000
7 1.23268301407208929685 66.1871579100000000037 0.00000000
5 4.93073205628835718782 69.7456072600000000009 0.00000000
7 2.46536602814417859370 68.3222275200000000034 0.00000000
5 6.16341507036044648467 71.8806768700000000005 0.00000000
7 3.69804904221626789054 70.4572971300000000031 0.00000000
5 7.39609808443253578152 74.0157464800000000002 0.00000000
7 4.93073205628835718739 72.5923667400000000027 0.00000000
5 8.62878109850462507793 76.1508160899999999999 0.00000000
7 6.16341507036044648424 74.7274363500000000024 0.00000000
5 9.86146411257671437478 78.2858856999999999995 0.00000000
7 7.39609808443253578109 76.8625059600000000021 0.00000000
5 11.0941471266488036716 80.4209553099999999992 0.00000000
7 8.62878109850462507793 78.9975755700000000017 0.00000000
5 12.3268301407208929685 82.5560249199999999989 0.00000000
7 9.86146411257671437478 81.1326451800000000014 0.00000000
5 13.5595131547929822653 84.6910945299999999986 0.00000000
7 11.0941471266488036716 83.2677147900000000011 0.00000000
5 14.7921961688650715622 86.8261641399999999982 0.00000000
7 12.3268301407208929685 85.4027844000000000008 0.00000000
5 16.0248791829371608625 88.9612337500000000048 0.00000000
7 13.5595131547929822688 87.5378540100000000074 0.00000000
5 17.2575621970092501593 91.0963033600000000045 0.00000000
7 14.7921961688650715656 89.6729236200000000070 0.00000000
5 18.4902452110813394562 93.2313729700000000042 0.00000000
7 16.0248791829371608625 91.8079932300000000067 0.00000000
5 19.7229282251534287530 95.3664425800000000039 0.00000000
7 17.2575621970092501593 93.9430628400000000064 0.00000000
5 20.9556112392255180499 97.5015121900000000035 0.00000000
7 18.4902452110813394562 96.0781324500000000061 0.00000000
5 22.1882942532976073467 99.6365818000000000032 0.00000000
7 19.7229282251534287530 98.2132020600000000057 0.00000000
5 23.4209772673696966436 101.771651410000000003 0.00000000
7 20.9556112392255180499 100.348271670000000005 0.00000000
5 24.6536602814417859404 103.906721020000000003 0.00000000
7 22.1882942532976073467 102.483341280000000005 0.00000000
5 25.8863432955138752373 106.041790630000000002 0.00000000
7 23.4209772673696966436 104.618410890000000005 0.00000000
5 27.1190263095859645341 108.176860240000000002 0.00000000
7 24.6536602814417859404 106.753480500000000004 0.00000000
5 28.3517093236580538310 110.311929850000000002 0.00000000
7 25.8863432955138752373 108.888550110000000004 0.00000000
5 29.5843923377301431313 112.446999460000000001 0.00000000
7 27.1190263095859645376 111.023619720000000004 0.00000000
5 30.8170753518022324247 114.582069070000000001 0.00000000
7 28.3517093236580538310 113.158689330000000003 0.00000000
5 32.0497583658743217250 116.717138680000000001 0.00000000
7 29.5843923377301431313 115.293758940000000003 0.00000000
5 33.2824413799464110184 118.852208290000000000 0.00000000
7 30.8170753518022324247 117.428828550000000003 0.00000000
5 34.5151243940185003187 120.987277900000000007 0.00000000
7 32.0497583658743217250 119.563898160000000009 0.00000000
5 35.7478074080905896120 123.122347510000000007 0.00000000
7 33.2824413799464110184 121.698967770000000009 0.00000000
5 2.46536602814417859413 61.2053288200000000056 0.00000000
7 0.00000000000000000000 59.7819490800000000047 0.00000000
5 3.69804904221626789098 63.3403984300000000053 0.00000000
7 1.23268301407208929685 61.9170186900000000044 0.00000000
5 4.93073205628835718782 65.4754680400000000015 0.00000000
7 2.46536602814417859370 64.0520883000000000040 0.00000000
5 6.16341507036044648467 67.6105376500000000012 0.00000000
7 3.69804904221626789054 66.1871579100000000037 0.00000000
5 7.39609808443253578152 69.7456072600000000009 0.00000000
7 4.93073205628835718739 68.3222275200000000034 0.00000000
5 8.62878109850462507793 71.8806768700000000005 0.00000000
7 6.16341507036044648424 70.4572971300000000031 0.00000000
5 9.86146411257671437478 74.0157464800000000002 0.00000000
7 7.39609808443253578109 72.5923667400000000027 0.00000000
5 11.0941471266488036716 76.1508160899999999999 0.00000000
7 8.62878109850462507793 74.7274363500000000024 0.00000000
5 12.3268301407208929685 78.2858856999999999995 0.00000000
7 9.86146411257671437478 76.8625059600000000021 0.00000000
5 13.5595131547929822653 80.4209553099999999992 0.00000000
7 11.0941471266488036716 78.9975755700000000017 0.00000000
5 14.7921961688650715622 82.5560249199999999989 0.00000000
7 12.3268301407208929685 81.1326451800000000014 0.00000000
5 16.0248791829371608590 84.6910945299999999986 0.00000000
7 13.5595131547929822653 83.2677147900000000011 0.00000000
5 17.2575621970092501559 86.8261641399999999982 0.00000000
7 14.7921961688650715622 85.4027844000000000008 0.00000000
5 18.4902452110813394562 88.9612337500000000048 0.00000000
7 16.0248791829371608625 87.5378540100000000074 0.00000000
5 19.7229282251534287530 91.0963033600000000045 0.00000000
7 17.2575621970092501593 89.6729236200000000070 0.00000000
5 20.9556112392255180499 93.2313729700000000042 0.00000000
7 18.4902452110813394562 91.8079932300000000067 0.00000000
5 22.1882942532976073467 95.3664425800000000039 0.00000000
7 19.7229282251534287530 93.9430628400000000064 0.00000000
5 23.4209772673696966436 97.5015121900000000035 0.00000000
7 20.9556112392255180499 96.0781324500000000061 0.00000000
5 24.6536602814417859404 99.6365818000000000032 0.00000000
7 22.1882942532976073467 98.2132020600000000057 0.00000000
5 25.8863432955138752373 101.771651410000000003 0.00000000
7 23.4209772673696966436 100.348271670000000005 0.00000000
5 27.1190263095859645341 103.906721020000000003 0.00000000
7 24.6536602814417859404 102.483341280000000005 0.00000000
5 28.3517093236580538310 106.041790630000000002 0.00000000
7 25.8863432955138752373 104.618410890000000005 0.00000000
5 29.5843923377301431278 108.176860240000000002 0.00000000
7 27.1190263095859645341 106.753480500000000004 0.00000000
5 30.8170753518022324247 110.311929850000000002 0.00000000
7 28.3517093236580538310 108.888550110000000004 0.00000000
5 32.0497583658743217250 112.446999460000000001 0.00000000
7 29.5843923377301431313 111.023619720000000004 0.00000000
5 33.2824413799464110184 114.582069070000000001 0.00000000
7 30.8170753518022324247 113.158689330000000003 0.00000000
5 34.5151243940185003187 116.717138680000000001 0.00000000
7 32.0497583658743217250 115.293758940000000003 0.00000000
5 35.7478074080905896120 118.852208290000000000 0.00000000
7 33.2824413799464110184 117.428828550000000003 0.00000000
5 36.9804904221626789124 120.987277900000000007 0.00000000
7 34.5151243940185003187 119.563898160000000009 0.00000000
5 38.2131734362347682057 123.122347510000000007 0.00000000
7 35.7478074080905896120 121.698967770000000009 0.00000000
5 2.46536602814417859413 56.9351896000000000028 0.00000000
7 0.00000000000000000000 55.5118098600000000019 0.00000000
5 3.69804904221626789098 59.0702592100000000025 0.00000000
7 1.23268301407208929685 57.6468794700000000016 0.00000000
5 4.93073205628835718782 61.2053288200000000056 0.00000000
7 2.46536602814417859370 59.7819490800000000047 0.00000000
5 6.16341507036044648467 63.3403984300000000053 0.00000000
7 3.69804904221626789054 61.9170186900000000044 0.00000000
5 7.39609808443253578152 65.4754680400000000015 0.00000000
7 4.93073205628835718739 64.0520883000000000040 0.00000000
5 8.62878109850462507793 67.6105376500000000012 0.00000000
7 6.16341507036044648424 66.1871579100000000037 0.00000000
5 9.86146411257671437478 69.7456072600000000009 0.00000000
7 7.39609808443253578109 68.3222275200000000034 0.00000000
5 11.0941471266488036716 71.8806768700000000005 0.00000000
7 8.62878109850462507793 70.4572971300000000031 0.00000000
5 12.3268301407208929685 74.0157464800000000002 0.00000000
7 9.86146411257671437478 72.5923667400000000027 0.00000000
5 13.5595131547929822653 76.1508160899999999999 0.00000000
7 11.0941471266488036716 74.7274363500000000024 0.00000000
5 14.7921961688650715622 78.2858856999999999995 0.00000000
7 12.3268301407208929685 76.8625059600000000021 0.00000000
5 16.0248791829371608590 80.4209553099999999992 0.00000000
7 13.5595131547929822653 78.9975755700000000017 0.00000000
5 17.2575621970092501559 82.5560249199999999989 0.00000000
7 14.7921961688650715622 81.1326451800000000014 0.00000000
5 18.4902452110813394527 84.6910945299999999986 0.00000000
7 16.0248791829371608590 83.2677147900000000011 0.00000000
5 19.7229282251534287496 86.8261641399999999982 0.00000000
7 17.2575621970092501559 85.4027844000000000008 0.00000000
5 20.9556112392255180499 88.9612337500000000048 0.00000000
7 18.4902452110813394562 87.5378540100000000074 0.00000000
5 22.1882942532976073467 91.0963033600000000045 0.00000000
7 19.7229282251534287530 89.6729236200000000070 0.00000000
5 23.4209772673696966436 93.2313729700000000042 0.00000000
7 20.9556112392255180499 91.8079932300000000067 0.00000000
5 24.6536602814417859404 95.3664425800000000039 0.00000000
7 22.1882942532976073467 93.9430628400000000064 0.00000000
5 25.8863432955138752373 97.5015121900000000035 0.00000000
7 23.4209772673696966436 96.0781324500000000061 0.00000000
5 27.1190263095859645341 99.6365818000000000032 0.00000000
7 24.6536602814417859404 98.2132020600000000057 0.00000000
5 28.3517093236580538310 101.771651410000000003 0.00000000
7 25.8863432955138752373 100.348271670000000005 0.00000000
5 29.5843923377301431278 103.906721020000000003 0.00000000
7 27.1190263095859645341 102.483341280000000005 0.00000000
5 30.8170753518022324247 106.041790630000000002 0.00000000
7 28.3517093236580538310 104.618410890000000005 0.00000000
5 32.0497583658743217215 108.176860240000000002 0.00000000
7 29.5843923377301431278 106.753480500000000004 0.00000000
5 33.2824413799464110184 110.311929850000000002 0.00000000
7 30.8170753518022324247 108.888550110000000004 0.00000000
5 34.5151243940185003187 112.446999460000000001 0.00000000
7 32.0497583658743217250 111.023619720000000004 0.00000000
5 35.7478074080905896120 114.582069070000000001 0.00000000
7 33.2824413799464110184 113.158689330000000003 0.00000000
5 36.9804904221626789124 116.717138680000000001 0.00000000
7 34.5151243940185003187 115.293758940000000003 0.00000000
5 38.2131734362347682057 118.852208290000000000 0.00000000
7 35.7478074080905896120 117.428828550000000003 0.00000000
5 39.4458564503068575061 120.987277900000000007 0.00000000
7 36.9804904221626789124 119.563898160000000009 0.00000000
5 40.6785394643789467994 123.122347510000000007 0.00000000
7 38.2131734362347682057 121.698967770000000009 0.00000000
5 2.46536602814417859413 52.6650503800000000035 0.00000000
7 0.00000000000000000000 51.2416706400000000025 0.00000000
5 3.69804904221626789098 54.8001199900000000031 0.00000000
7 1.23268301407208929685 53.3767402500000000022 0.00000000
5 4.93073205628835718956 56.9351896000000000028 0.00000000
7 2.46536602814417859543 55.5118098600000000019 0.00000000
5 6.16341507036044648641 59.0702592100000000025 0.00000000
7 3.69804904221626789228 57.6468794700000000016 0.00000000
5 7.39609808443253578325 61.2053288200000000056 0.00000000
7 4.93073205628835718912 59.7819490800000000047 0.00000000
5 8.62878109850462507967 63.3403984300000000053 0.00000000
7 6.16341507036044648597 61.9170186900000000044 0.00000000
5 9.86146411257671437652 65.4754680400000000015 0.00000000
7 7.39609808443253578282 64.0520883000000000040 0.00000000
5 11.0941471266488036734 67.6105376500000000012 0.00000000
7 8.62878109850462507967 66.1871579100000000037 0.00000000
5 12.3268301407208929702 69.7456072600000000009 0.00000000
7 9.86146411257671437652 68.3222275200000000034 0.00000000
5 13.5595131547929822671 71.8806768700000000005 0.00000000
7 11.0941471266488036734 70.4572971300000000031 0.00000000
5 14.7921961688650715639 74.0157464800000000002 0.00000000
7 12.3268301407208929702 72.5923667400000000027 0.00000000
5 16.0248791829371608608 76.1508160899999999999 0.00000000
7 13.5595131547929822671 74.7274363500000000024 0.00000000
5 17.2575621970092501576 78.2858856999999999995 0.00000000
7 14.7921961688650715639 76.8625059600000000021 0.00000000
5 18.4902452110813394544 80.4209553099999999992 0.00000000
7 16.0248791829371608608 78.9975755700000000017 0.00000000
5 19.7229282251534287513 82.5560249199999999989 0.00000000
7 17.2575621970092501576 81.1326451800000000014 0.00000000
5 20.9556112392255180481 84.6910945299999999986 0.00000000
7 18.4902452110813394544 83.2677147900000000011 0.00000000
5 22.1882942532976073450 86.8261641399999999982 0.00000000
7 19.7229282251534287513 85.4027844000000000008 0.00000000
5 23.4209772673696966453 88.9612337500000000048 0.00000000
7 20.9556112392255180516 87.5378540100000000074 0.00000000
5 24.6536602814417859422 91.0963033600000000045 0.00000000
7 22.1882942532976073485 89.6729236200000000070 0.00000000
5 25.8863432955138752390 93.2313729700000000042 0.00000000
7 23.4209772673696966453 91.8079932300000000067 0.00000000
5 27.1190263095859645359 95.3664425800000000039 0.00000000
7 24.6536602814417859422 93.9430628400000000064 0.00000000
5 28.3517093236580538327 97.5015121900000000035 0.00000000
7 25.8863432955138752390 96.0781324500000000061 0.00000000
5 29.5843923377301431295 99.6365818000000000032 0.00000000
7 27.1190263095859645359 98.2132020600000000057 0.00000000
5 30.8170753518022324264 101.771651410000000003 0.00000000
7 28.3517093236580538327 100.348271670000000005 0.00000000
5 32.0497583658743217250 103.906721020000000003 0.00000000
7 29.5843923377301431295 102.483341280000000005 0.00000000
5 33.2824413799464110218 106.041790630000000002 0.00000000
7 30.8170753518022324264 104.618410890000000005 0.00000000
5 34.5151243940185003187 108.176860240000000002 0.00000000
7 32.0497583658743217250 106.753480500000000004 0.00000000
5 35.7478074080905896120 110.311929850000000002 0.00000000
7 33.2824413799464110184 108.888550110000000004 0.00000000
5 36.9804904221626789124 112.446999460000000001 0.00000000
7 34.5151243940185003187 111.023619720000000004 0.00000000
5 38.2131734362347682057 114.582069070000000001 0.00000000
7 35.7478074080905896120 113.158689330000000003 0.00000000
5 39.4458564503068575061 116.717138680000000001 0.00000000
7 36.9804904221626789124 115.293758940000000003 0.00000000
5 40.6785394643789467994 118.852208290000000000 0.00000000
7 38.2131734362347682057 117.428828550000000003 0.00000000
5 41.9112224784510360998 120.987277900000000007 0.00000000
7 39.4458564503068575061 119.563898160000000009 0.00000000
5 43.1439054925231253931 123.122347510000000007 0.00000000
7 40.6785394643789467994 121.698967770000000009 0.00000000
5 2.46536602814417859413 48.3949111600000000041 0.00000000
7 0.00000000000000000000 46.9715314200000000032 0.00000000
5 3.69804904221626789098 50.5299807700000000038 0.00000000
7 1.23268301407208929685 49.1066010300000000029 0.00000000
5 4.93073205628835718782 52.6650503800000000035 0.00000000
7 2.46536602814417859370 51.2416706400000000025 0.00000000
5 6.16341507036044648467 54.8001199900000000031 0.00000000
7 3.69804904221626789054 53.3767402500000000022 0.00000000
5 7.39609808443253578325 56.9351896000000000028 0.00000000
7 4.93073205628835718912 55.5118098600000000019 0.00000000
5 8.62878109850462507967 59.0702592100000000025 0.00000000
7 6.16341507036044648597 57.6468794700000000016 0.00000000
5 9.86146411257671437652 61.2053288200000000056 0.00000000
7 7.39609808443253578282 59.7819490800000000047 0.00000000
5 11.0941471266488036734 63.3403984300000000053 0.00000000
7 8.62878109850462507967 61.9170186900000000044 0.00000000
5 12.3268301407208929702 65.4754680400000000015 0.00000000
7 9.86146411257671437652 64.0520883000000000040 0.00000000
5 13.5595131547929822671 67.6105376500000000012 0.00000000
7 11.0941471266488036734 66.1871579100000000037 0.00000000
5 14.7921961688650715639 69.7456072600000000009 0.00000000
7 12.3268301407208929702 68.3222275200000000034 0.00000000
5 16.0248791829371608608 71.8806768700000000005 0.00000000
7 13.5595131547929822671 70.4572971300000000031 0.00000000
5 17.2575621970092501576 74.0157464800000000002 0.00000000
7 14.7921961688650715639 72.5923667400000000027 0.00000000
5 18.4902452110813394544 76.1508160899999999999 0.00000000
7 16.0248791829371608608 74.7274363500000000024 0.00000000
5 19.7229282251534287513 78.2858856999999999995 0.00000000
7 17.2575621970092501576 76.8625059600000000021 0.00000000
5 20.9556112392255180481 80.4209553099999999992 0.00000000
7 18.4902452110813394544 78.9975755700000000017 0.00000000
5 22.1882942532976073450 82.5560249199999999989 0.00000000
7 19.7229282251534287513 81.1326451800000000014 0.00000000
5 23.4209772673696966418 84.6910945299999999986 0.00000000
7 20.9556112392255180481 83.2677147900000000011 0.00000000
5 24.6536602814417859387 86.8261641399999999982 0.00000000
7 22.1882942532976073450 85.4027844000000000008 0.00000000
5 25.8863432955138752390 88.9612337500000000048 0.00000000
7 23.4209772673696966453 87.5378540100000000074 0.00000000
5 27.1190263095859645359 91.0963033600000000045 0.00000000
7 24.6536602814417859422 89.6729236200000000070 0.00000000
5 28.3517093236580538327 93.2313729700000000042 0.00000000
7 25.8863432955138752390 91.8079932300000000067 0.00000000
5 29.5843923377301431295 95.3664425800000000039 0.00000000
7 27.1190263095859645359 93.9430628400000000064 0.00000000
5 30.8170753518022324264 97.5015121900000000035 0.00000000
7 28.3517093236580538327 96.0781324500000000061 0.00000000
5 32.0497583658743217250 99.6365818000000000032 0.00000000
7 29.5843923377301431295 98.2132020600000000057 0.00000000
5 33.2824413799464110218 101.771651410000000003 0.00000000
7 30.8170753518022324264 100.348271670000000005 0.00000000
5 34.5151243940185003187 103.906721020000000003 0.00000000
7 32.0497583658743217250 102.483341280000000005 0.00000000
5 35.7478074080905896120 106.041790630000000002 0.00000000
7 33.2824413799464110184 104.618410890000000005 0.00000000
5 36.9804904221626789124 108.176860240000000002 0.00000000
7 34.5151243940185003187 106.753480500000000004 0.00000000
5 38.2131734362347682057 110.311929850000000002 0.00000000
7 35.7478074080905896120 108.888550110000000004 0.00000000
5 39.4458564503068575061 112.446999460000000001 0.00000000
7 36.9804904221626789124 111.023619720000000004 0.00000000
5 40.6785394643789467994 114.582069070000000001 0.00000000
7 38.2131734362347682057 113.158689330000000003 0.00000000
5 41.9112224784510360998 116.717138680000000001 0.00000000
7 39.4458564503068575061 115.293758940000000003 0.00000000
5 43.1439054925231253931 118.852208290000000000 0.00000000
7 40.6785394643789467994 117.428828550000000003 0.00000000
5 44.3765885065952146935 120.987277900000000007 0.00000000
7 41.9112224784510360998 119.563898160000000009 0.00000000
5 45.6092715206673039868 123.122347510000000007 0.00000000
7 43.1439054925231253931 121.698967770000000009 0.00000000
5 2.46536602814417859413 44.1247719400000000013 0.00000000
7 0.00000000000000000000 42.7013922000000000004 0.00000000
5 3.69804904221626789271 46.2598415500000000045 0.00000000
7 1.23268301407208929858 44.8364618100000000035 0.00000000
5 4.93073205628835718956 48.3949111600000000041 0.00000000
7 2.46536602814417859543 46.9715314200000000032 0.00000000
5 6.16341507036044648641 50.5299807700000000038 0.00000000
7 3.69804904221626789228 49.1066010300000000029 0.00000000
5 7.39609808443253578325 52.6650503800000000035 0.00000000
7 4.93073205628835718912 51.2416706400000000025 0.00000000
5 8.62878109850462507967 54.8001199900000000031 0.00000000
7 6.16341507036044648597 53.3767402500000000022 0.00000000
5 9.86146411257671437825 56.9351896000000000028 0.00000000
7 7.39609808443253578455 55.5118098600000000019 0.00000000
5 11.0941471266488036751 59.0702592100000000025 0.00000000
7 8.62878109850462508140 57.6468794700000000016 0.00000000
5 12.3268301407208929719 61.2053288200000000056 0.00000000
7 9.86146411257671437825 59.7819490800000000047 0.00000000
5 13.5595131547929822688 63.3403984300000000053 0.00000000
7 11.0941471266488036751 61.9170186900000000044 0.00000000
5 14.7921961688650715656 65.4754680400000000015 0.00000000
7 12.3268301407208929719 64.0520883000000000040 0.00000000
5 16.0248791829371608625 67.6105376500000000012 0.00000000
7 13.5595131547929822688 66.1871579100000000037 0.00000000
5 17.2575621970092501593 69.7456072600000000009 0.00000000
7 14.7921961688650715656 68.3222275200000000034 0.00000000
5 18.4902452110813394562 71.8806768700000000005 0.00000000
7 16.0248791829371608625 70.4572971300000000031 0.00000000
5 19.7229282251534287530 74.0157464800000000002 0.00000000
7 17.2575621970092501593 72.5923667400000000027 0.00000000
5 20.9556112392255180499 76.1508160899999999999 0.00000000
7 18.4902452110813394562 74.7274363500000000024 0.00000000
5 22.1882942532976073467 78.2858856999999999995 0.00000000
7 19.7229282251534287530 76.8625059600000000021 0.00000000
5 23.4209772673696966436 80.4209553099999999992 0.00000000
7 20.9556112392255180499 78.9975755700000000017 0.00000000
5 24.6536602814417859404 82.5560249199999999989 0.00000000
7 22.1882942532976073467 81.1326451800000000014 0.00000000
5 25.8863432955138752373 84.6910945299999999986 0.00000000
7 23.4209772673696966436 83.2677147900000000011 0.00000000
5 27.1190263095859645341 86.8261641399999999982 0.00000000
7 24.6536602814417859404 85.4027844000000000008 0.00000000
5 28.3517093236580538344 88.9612337500000000048 0.00000000
7 25.8863432955138752407 87.5378540100000000074 0.00000000
5 29.5843923377301431313 91.0963033600000000045 0.00000000
7 27.1190263095859645376 89.6729236200000000070 0.00000000
5 30.8170753518022324281 93.2313729700000000042 0.00000000
7 28.3517093236580538344 91.8079932300000000067 0.00000000
5 32.0497583658743217250 95.3664425800000000039 0.00000000
7 29.5843923377301431313 93.9430628400000000064 0.00000000
5 33.2824413799464110218 97.5015121900000000035 0.00000000
7 30.8170753518022324281 96.0781324500000000061 0.00000000
5 34.5151243940185003187 99.6365818000000000032 0.00000000
7 32.0497583658743217250 98.2132020600000000057 0.00000000
5 35.7478074080905896155 101.771651410000000003 0.00000000
7 33.2824413799464110218 100.348271670000000005 0.00000000
5 36.9804904221626789124 103.906721020000000003 0.00000000
7 34.5151243940185003187 102.483341280000000005 0.00000000
5 38.2131734362347682092 106.041790630000000002 0.00000000
7 35.7478074080905896155 104.618410890000000005 0.00000000
5 39.4458564503068575061 108.176860240000000002 0.00000000
7 36.9804904221626789124 106.753480500000000004 0.00000000
5 40.6785394643789468029 110.311929850000000002 0.00000000
7 38.2131734362347682092 108.888550110000000004 0.00000000
5 41.9112224784510361032 112.446999460000000001 0.00000000
7 39.4458564503068575095 111.023619720000000004 0.00000000
5 43.1439054925231253966 114.582069070000000001 0.00000000
7 40.6785394643789468029 113.158689330000000003 0.00000000
5 44.3765885065952146969 116.717138680000000001 0.00000000
7 41.9112224784510361032 115.293758940000000003 0.00000000
5 45.6092715206673039903 118.852208290000000000 0.00000000
7 43.1439054925231253966 117.428828550000000003 0.00000000
5 46.8419545347393932906 120.987277900000000007 0.00000000
7 44.3765885065952146969 119.563898160000000009 0.00000000
5 48.0746375488114825840 123.122347510000000007 0.00000000
7 45.6092715206673039903 121.698967770000000009 0.00000000
5 2.46536602814417859413 39.8546327200000000020 0.00000000
7 0.00000000000000000000 38.4312529800000000010 0.00000000
5 3.69804904221626789098 41.9897023300000000016 0.00000000
7 1.23268301407208929685 40.5663225900000000007 0.00000000
5 4.93073205628835718782 44.1247719400000000013 0.00000000
7 2.46536602814417859370 42.7013922000000000004 0.00000000
5 6.16341507036044648641 46.2598415500000000045 0.00000000
7 3.69804904221626789228 44.8364618100000000035 0.00000000
5 7.39609808443253578325 48.3949111600000000041 0.00000000
7 4.93073205628835718912 46.9715314200000000032 0.00000000
5 8.62878109850462507967 50.5299807700000000038 0.00000000
7 6.16341507036044648597 49.1066010300000000029 0.00000000
5 9.86146411257671437652 52.6650503800000000035 0.00000000
7 7.39609808443253578282 51.2416706400000000025 0.00000000
5 11.0941471266488036734 54.8001199900000000031 0.00000000
7 8.62878109850462507967 53.3767402500000000022 0.00000000
5 12.3268301407208929719 56.9351896000000000028 0.00000000
7 9.86146411257671437825 55.5118098600000000019 0.00000000
5 13.5595131547929822688 59.0702592100000000025 0.00000000
7 11.0941471266488036751 57.6468794700000000016 0.00000000
5 14.7921961688650715656 61.2053288200000000056 0.00000000
7 12.3268301407208929719 59.7819490800000000047 0.00000000
5 16.0248791829371608625 63.3403984300000000053 0.00000000
7 13.5595131547929822688 61.9170186900000000044 0.00000000
5 17.2575621970092501593 65.4754680400000000015 0.00000000
7 14.7921961688650715656 64.0520883000000000040 0.00000000
5 18.4902452110813394562 67.6105376500000000012 0.00000000
7 16.0248791829371608625 66.1871579100000000037 0.00000000
5 19.7229282251534287530 69.7456072600000000009 0.00000000
7 17.2575621970092501593 68.3222275200000000034 0.00000000
5 20.9556112392255180499 71.8806768700000000005 0.00000000
7 18.4902452110813394562 70.4572971300000000031 0.00000000
5 22.1882942532976073467 74.0157464800000000002 0.00000000
7 19.7229282251534287530 72.5923667400000000027 0.00000000
5 23.4209772673696966436 76.1508160899999999999 0.00000000
7 20.9556112392255180499 74.7274363500000000024 0.00000000
5 24.6536602814417859404 78.2858856999999999995 0.00000000
7 22.1882942532976073467 76.8625059600000000021 0.00000000
5 25.8863432955138752373 80.4209553099999999992 0.00000000
7 23.4209772673696966436 78.9975755700000000017 0.00000000
5 27.1190263095859645341 82.5560249199999999989 0.00000000
7 24.6536602814417859404 81.1326451800000000014 0.00000000
5 28.3517093236580538310 84.6910945299999999986 0.00000000
7 25.8863432955138752373 83.2677147900000000011 0.00000000
5 29.5843923377301431278 86.8261641399999999982 0.00000000
7 27.1190263095859645341 85.4027844000000000008 0.00000000
5 30.8170753518022324281 88.9612337500000000048 0.00000000
7 28.3517093236580538344 87.5378540100000000074 0.00000000
5 32.0497583658743217250 91.0963033600000000045 0.00000000
7 29.5843923377301431313 89.6729236200000000070 0.00000000
5 33.2824413799464110218 93.2313729700000000042 0.00000000
7 30.8170753518022324281 91.8079932300000000067 0.00000000
5 34.5151243940185003187 95.3664425800000000039 0.00000000
7 32.0497583658743217250 93.9430628400000000064 0.00000000
5 35.7478074080905896155 97.5015121900000000035 0.00000000
7 33.2824413799464110218 96.0781324500000000061 0.00000000
5 36.9804904221626789124 99.6365818000000000032 0.00000000
7 34.5151243940185003187 98.2132020600000000057 0.00000000
5 38.2131734362347682092 101.771651410000000003 0.00000000
7 35.7478074080905896155 100.348271670000000005 0.00000000
5 39.4458564503068575061 103.906721020000000003 0.00000000
7 36.9804904221626789124 102.483341280000000005 0.00000000
5 40.6785394643789468029 106.041790630000000002 0.00000000
7 38.2131734362347682092 104.618410890000000005 0.00000000
5 41.9112224784510360998 108.176860240000000002 0.00000000
7 39.4458564503068575061 106.753480500000000004 0.00000000
5 43.1439054925231253966 110.311929850000000002 0.00000000
7 40.6785394643789468029 108.888550110000000004 0.00000000
5 44.3765885065952146969 112.446999460000000001 0.00000000
7 41.9112224784510361032 111.023619720000000004 0.00000000
5 45.6092715206673039903 114.582069070000000001 0.00000000
7 43.1439054925231253966 113.158689330000000003 0.00000000
5 46.8419545347393932906 116.717138680000000001 0.00000000
7 44.3765885065952146969 115.293758940000000003 0.00000000
5 48.0746375488114825840 118.852208290000000000 0.00000000
7 45.6092715206673039903 117.428828550000000003 0.00000000
5 49.3073205628835718843 120.987277900000000007 0.00000000
7 46.8419545347393932906 119.563898160000000009 0.00000000
5 50.5400035769556611777 123.122347510000000007 0.00000000
7 48.0746375488114825840 121.698967770000000009 0.00000000
5 2.46536602814417859413 35.5844935000000000026 0.00000000
7 0.00000000000000000000 34.1611137600000000017 0.00000000
5 3.69804904221626789098 37.7195631100000000023 0.00000000
7 1.23268301407208929685 36.2961833700000000014 0.00000000
5 4.93073205628835718782 39.8546327200000000020 0.00000000
7 2.46536602814417859370 38.4312529800000000010 0.00000000
5 6.16341507036044648467 41.9897023300000000016 0.00000000
7 3.69804904221626789054 40.5663225900000000007 0.00000000
5 7.39609808443253578152 44.1247719400000000013 0.00000000
7 4.93073205628835718739 42.7013922000000000004 0.00000000
5 8.62878109850462507967 46.2598415500000000045 0.00000000
7 6.16341507036044648597 44.8364618100000000035 0.00000000
5 9.86146411257671437652 48.3949111600000000041 0.00000000
7 7.39609808443253578282 46.9715314200000000032 0.00000000
5 11.0941471266488036734 50.5299807700000000038 0.00000000
7 8.62878109850462507967 49.1066010300000000029 0.00000000
5 12.3268301407208929702 52.6650503800000000035 0.00000000
7 9.86146411257671437652 51.2416706400000000025 0.00000000
5 13.5595131547929822671 54.8001199900000000031 0.00000000
7 11.0941471266488036734 53.3767402500000000022 0.00000000
5 14.7921961688650715656 56.9351896000000000028 0.00000000
7 12.3268301407208929719 55.5118098600000000019 0.00000000
5 16.0248791829371608625 59.0702592100000000025 0.00000000
7 13.5595131547929822688 57.6468794700000000016 0.00000000
5 17.2575621970092501593 61.2053288200000000056 0.00000000
7 14.7921961688650715656 59.7819490800000000047 0.00000000
5 18.4902452110813394562 63.3403984300000000053 0.00000000
7 16.0248791829371608625 61.9170186900000000044 0.00000000
5 19.7229282251534287530 65.4754680400000000015 0.00000000
7 17.2575621970092501593 64.0520883000000000040 0.00000000
5 20.9556112392255180499 67.6105376500000000012 0.00000000
7 18.4902452110813394562 66.1871579100000000037 0.00000000
5 22.1882942532976073467 69.7456072600000000009 0.00000000
7 19.7229282251534287530 68.3222275200000000034 0.00000000
5 23.4209772673696966436 71.8806768700000000005 0.00000000
7 20.9556112392255180499 70.4572971300000000031 0.00000000
5 24.6536602814417859404 74.0157464800000000002 0.00000000
7 22.1882942532976073467 72.5923667400000000027 0.00000000
5 25.8863432955138752373 76.1508160899999999999 0.00000000
7 23.4209772673696966436 74.7274363500000000024 0.00000000
5 27.1190263095859645341 78.2858856999999999995 0.00000000
7 24.6536602814417859404 76.8625059600000000021 0.00000000
5 28.3517093236580538310 80.4209553099999999992 0.00000000
7 25.8863432955138752373 78.9975755700000000017 0.00000000
5 29.5843923377301431278 82.5560249199999999989 0.00000000
7 27.1190263095859645341 81.1326451800000000014 0.00000000
5 30.8170753518022324247 84.6910945299999999986 0.00000000
7 28.3517093236580538310 83.2677147900000000011 0.00000000
5 32.0497583658743217215 86.8261641399999999982 0.00000000
7 29.5843923377301431278 85.4027844000000000008 0.00000000
5 33.2824413799464110218 88.9612337500000000048 0.00000000
7 30.8170753518022324281 87.5378540100000000074 0.00000000
5 34.5151243940185003187 91.0963033600000000045 0.00000000
7 32.0497583658743217250 89.6729236200000000070 0.00000000
5 35.7478074080905896155 93.2313729700000000042 0.00000000
7 33.2824413799464110218 91.8079932300000000067 0.00000000
5 36.9804904221626789124 95.3664425800000000039 0.00000000
7 34.5151243940185003187 93.9430628400000000064 0.00000000
5 38.2131734362347682092 97.5015121900000000035 0.00000000
7 35.7478074080905896155 96.0781324500000000061 0.00000000
5 39.4458564503068575061 99.6365818000000000032 0.00000000
7 36.9804904221626789124 98.2132020600000000057 0.00000000
5 40.6785394643789468029 101.771651410000000003 0.00000000
7 38.2131734362347682092 100.348271670000000005 0.00000000
5 41.9112224784510360998 103.906721020000000003 0.00000000
7 39.4458564503068575061 102.483341280000000005 0.00000000
5 43.1439054925231253966 106.041790630000000002 0.00000000
7 40.6785394643789468029 104.618410890000000005 0.00000000
5 44.3765885065952146935 108.176860240000000002 0.00000000
7 41.9112224784510360998 106.753480500000000004 0.00000000
5 45.6092715206673039903 110.311929850000000002 0.00000000
7 43.1439054925231253966 108.888550110000000004 0.00000000
5 46.8419545347393932906 112.446999460000000001 0.00000000
7 44.3765885065952146969 111.023619720000000004 0.00000000
5 48.0746375488114825840 114.582069070000000001 0.00000000
7 45.6092715206673039903 113.158689330000000003 0.00000000
5 49.3073205628835718843 116.717138680000000001 0.00000000
7 46.8419545347393932906 115.293758940000000003 0.00000000
5 50.5400035769556611777 118.852208290000000000 0.00000000
7 48.0746375488114825840 117.428828550000000003 0.00000000
5 51.7726865910277504780 120.987277900000000007 0.00000000
7 49.3073205628835718843 119.563898160000000009 0.00000000
5 53.0053696050998397714 123.122347510000000007 0.00000000
7 50.5400035769556611777 121.698967770000000009 0.00000000
5 2.46536602814417859413 31.3143542800000000016 0.00000000
7 0.00000000000000000000 29.8909745400000000023 0.00000000
5 3.69804904221626789098 33.4494238900000000030 0.00000000
7 1.23268301407208929685 32.0260441500000000020 0.00000000
5 4.93073205628835718782 35.5844935000000000026 0.00000000
7 2.46536602814417859370 34.1611137600000000017 0.00000000
5 6.16341507036044648467 37.7195631100000000023 0.00000000
7 3.69804904221626789054 36.2961833700000000014 0.00000000
5 7.39609808443253578152 39.8546327200000000020 0.00000000
7 4.93073205628835718739 38.4312529800000000010 0.00000000
5 8.62878109850462507793 41.9897023300000000016 0.00000000
7 6.16341507036044648424 40.5663225900000000007 0.00000000
5 9.86146411257671437478 44.1247719400000000013 0.00000000
7 7.39609808443253578109 42.7013922000000000004 0.00000000
5 11.0941471266488036734 46.2598415500000000045 0.00000000
7 8.62878109850462507967 44.8364618100000000035 0.00000000
5 12.3268301407208929702 48.3949111600000000041 0.00000000
7 9.86146411257671437652 46.9715314200000000032 0.00000000
5 13.5595131547929822671 50.5299807700000000038 0.00000000
7 11.0941471266488036734 49.1066010300000000029 0.00000000
5 14.7921961688650715639 52.6650503800000000035 0.00000000
7 12.3268301407208929702 51.2416706400000000025 0.00000000
5 16.0248791829371608608 54.8001199900000000031 0.00000000
7 13.5595131547929822671 53.3767402500000000022 0.00000000
5 17.2575621970092501593 56.9351896000000000028 0.00000000
7 14.7921961688650715656 55.5118098600000000019 0.00000000
5 18.4902452110813394562 59.0702592100000000025 0.00000000
7 16.0248791829371608625 57.6468794700000000016 0.00000000
5 19.7229282251534287530 61.2053288200000000056 0.00000000
7 17.2575621970092501593 59.7819490800000000047 0.00000000
5 20.9556112392255180499 63.3403984300000000053 0.00000000
7 18.4902452110813394562 61.9170186900000000044 0.00000000
5 22.1882942532976073467 65.4754680400000000015 0.00000000
7 19.7229282251534287530 64.0520883000000000040 0.00000000
5 23.4209772673696966436 67.6105376500000000012 0.00000000
7 20.9556112392255180499 66.1871579100000000037 0.00000000
5 24.6536602814417859404 69.7456072600000000009 0.00000000
7 22.1882942532976073467 68.3222275200000000034 0.00000000
5 25.8863432955138752373 71.8806768700000000005 0.00000000
7 23.4209772673696966436 70.4572971300000000031 0.00000000
5 27.1190263095859645341 74.0157464800000000002 0.00000000
7 24.6536602814417859404 72.5923667400000000027 0.00000000
5 28.3517093236580538310 76.1508160899999999999 0.00000000
7 25.8863432955138752373 74.7274363500000000024 0.00000000
5 29.5843923377301431278 78.2858856999999999995 0.00000000
7 27.1190263095859645341 76.8625059600000000021 0.00000000
5 30.8170753518022324247 80.4209553099999999992 0.00000000
7 28.3517093236580538310 78.9975755700000000017 0.00000000
5 32.0497583658743217215 82.5560249199999999989 0.00000000
7 29.5843923377301431278 81.1326451800000000014 0.00000000
5 33.2824413799464110184 84.6910945299999999986 0.00000000
7 30.8170753518022324247 83.2677147900000000011 0.00000000
5 34.5151243940185003152 86.8261641399999999982 0.00000000
7 32.0497583658743217215 85.4027844000000000008 0.00000000
5 35.7478074080905896155 88.9612337500000000048 0.00000000
7 33.2824413799464110218 87.5378540100000000074 0.00000000
5 36.9804904221626789124 91.0963033600000000045 0.00000000
7 34.5151243940185003187 89.6729236200000000070 0.00000000
5 38.2131734362347682092 93.2313729700000000042 0.00000000
7 35.7478074080905896155 91.8079932300000000067 0.00000000
5 39.4458564503068575061 95.3664425800000000039 0.00000000
7 36.9804904221626789124 93.9430628400000000064 0.00000000
5 40.6785394643789468029 97.5015121900000000035 0.00000000
7 38.2131734362347682092 96.0781324500000000061 0.00000000
5 41.9112224784510360998 99.6365818000000000032 0.00000000
7 39.4458564503068575061 98.2132020600000000057 0.00000000
5 43.1439054925231253966 101.771651410000000003 0.00000000
7 40.6785394643789468029 100.348271670000000005 0.00000000
5 44.3765885065952146935 103.906721020000000003 0.00000000
7 41.9112224784510360998 102.483341280000000005 0.00000000
5 45.6092715206673039903 106.041790630000000002 0.00000000
7 43.1439054925231253966 104.618410890000000005 0.00000000
5 46.8419545347393932871 108.176860240000000002 0.00000000
7 44.3765885065952146935 106.753480500000000004 0.00000000
5 48.0746375488114825840 110.311929850000000002 0.00000000
7 45.6092715206673039903 108.888550110000000004 0.00000000
5 49.3073205628835718843 112.446999460000000001 0.00000000
7 46.8419545347393932906 111.023619720000000004 0.00000000
5 50.5400035769556611777 114.582069070000000001 0.00000000
7 48.0746375488114825840 113.158689330000000003 0.00000000
5 51.7726865910277504780 116.717138680000000001 0.00000000
7 49.3073205628835718843 115.293758940000000003 0.00000000
5 53.0053696050998397714 118.852208290000000000 0.00000000
7 50.5400035769556611777 117.428828550000000003 0.00000000
5 54.2380526191719290717 120.987277900000000007 0.00000000
7 51.7726865910277504780 119.563898160000000009 0.00000000
5 55.4707356332440183651 123.122347510000000007 0.00000000
7 53.0053696050998397714 121.698967770000000009 0.00000000
5 2.46536602814417859413 27.0442150600000000005 0.00000000
7 0.00000000000000000000 25.6208353200000000013 0.00000000
5 3.69804904221626789184 29.1792846700000000001 0.00000000
7 1.23268301407208929771 27.7559049300000000009 0.00000000
5 4.93073205628835718869 31.3143542800000000016 0.00000000
7 2.46536602814417859456 29.8909745400000000023 0.00000000
5 6.16341507036044648554 33.4494238900000000030 0.00000000
7 3.69804904221626789141 32.0260441500000000020 0.00000000
5 7.39609808443253578239 35.5844935000000000026 0.00000000
7 4.93073205628835718826 34.1611137600000000017 0.00000000
5 8.62878109850462507967 37.7195631100000000023 0.00000000
7 6.16341507036044648511 36.2961833700000000014 0.00000000
5 9.86146411257671437652 39.8546327200000000020 0.00000000
7 7.39609808443253578195 38.4312529800000000010 0.00000000
5 11.0941471266488036734 41.9897023300000000016 0.00000000
7 8.62878109850462507880 40.5663225900000000007 0.00000000
5 12.3268301407208929702 44.1247719400000000013 0.00000000
7 9.86146411257671437565 42.7013922000000000004 0.00000000
5 13.5595131547929822688 46.2598415500000000045 0.00000000
7 11.0941471266488036742 44.8364618100000000035 0.00000000
5 14.7921961688650715656 48.3949111600000000041 0.00000000
7 12.3268301407208929711 46.9715314200000000032 0.00000000
5 16.0248791829371608625 50.5299807700000000038 0.00000000
7 13.5595131547929822679 49.1066010300000000029 0.00000000
5 17.2575621970092501593 52.6650503800000000035 0.00000000
7 14.7921961688650715648 51.2416706400000000025 0.00000000
5 18.4902452110813394562 54.8001199900000000031 0.00000000
7 16.0248791829371608625 53.3767402500000000022 0.00000000
5 19.7229282251534287530 56.9351896000000000028 0.00000000
7 17.2575621970092501593 55.5118098600000000019 0.00000000
5 20.9556112392255180499 59.0702592100000000025 0.00000000
7 18.4902452110813394562 57.6468794700000000016 0.00000000
5 22.1882942532976073467 61.2053288200000000056 0.00000000
7 19.7229282251534287530 59.7819490800000000047 0.00000000
5 23.4209772673696966436 63.3403984300000000053 0.00000000
7 20.9556112392255180499 61.9170186900000000044 0.00000000
5 24.6536602814417859404 65.4754680400000000015 0.00000000
7 22.1882942532976073467 64.0520883000000000040 0.00000000
5 25.8863432955138752373 67.6105376500000000012 0.00000000
7 23.4209772673696966436 66.1871579100000000037 0.00000000
5 27.1190263095859645341 69.7456072600000000009 0.00000000
7 24.6536602814417859404 68.3222275200000000034 0.00000000
5 28.3517093236580538310 71.8806768700000000005 0.00000000
7 25.8863432955138752373 70.4572971300000000031 0.00000000
5 29.5843923377301431278 74.0157464800000000002 0.00000000
7 27.1190263095859645341 72.5923667400000000027 0.00000000
5 30.8170753518022324247 76.1508160899999999999 0.00000000
7 28.3517093236580538310 74.7274363500000000024 0.00000000
5 32.0497583658743217215 78.2858856999999999995 0.00000000
7 29.5843923377301431278 76.8625059600000000021 0.00000000
5 33.2824413799464110184 80.4209553099999999992 0.00000000
7 30.8170753518022324247 78.9975755700000000017 0.00000000
5 34.5151243940185003152 82.5560249199999999989 0.00000000
7 32.0497583658743217215 81.1326451800000000014 0.00000000
5 35.7478074080905896120 84.6910945299999999986 0.00000000
7 33.2824413799464110184 83.2677147900000000011 0.00000000
5 36.9804904221626789089 86.8261641399999999982 0.00000000
7 34.5151243940185003152 85.4027844000000000008 0.00000000
5 38.2131734362347682092 88.9612337500000000048 0.00000000
7 35.7478074080905896155 87.5378540100000000074 0.00000000
5 39.4458564503068575061 91.0963033600000000045 0.00000000
7 36.9804904221626789124 89.6729236200000000070 0.00000000
5 40.6785394643789468029 93.2313729700000000042 0.00000000
7 38.2131734362347682092 91.8079932300000000067 0.00000000
5 41.9112224784510360998 95.3664425800000000039 0.00000000
7 39.4458564503068575061 93.9430628400000000064 0.00000000
5 43.1439054925231253966 97.5015121900000000035 0.00000000
7 40.6785394643789468029 96.0781324500000000061 0.00000000
5 44.3765885065952146935 99.6365818000000000032 0.00000000
7 41.9112224784510360998 98.2132020600000000057 0.00000000
5 45.6092715206673039903 101.771651410000000003 0.00000000
7 43.1439054925231253966 100.348271670000000005 0.00000000
5 46.8419545347393932871 103.906721020000000003 0.00000000
7 44.3765885065952146935 102.483341280000000005 0.00000000
5 48.0746375488114825840 106.041790630000000002 0.00000000
7 45.6092715206673039903 104.618410890000000005 0.00000000
5 49.3073205628835718808 108.176860240000000002 0.00000000
7 46.8419545347393932871 106.753480500000000004 0.00000000
5 50.5400035769556611777 110.311929850000000002 0.00000000
7 48.0746375488114825840 108.888550110000000004 0.00000000
5 51.7726865910277504780 112.446999460000000001 0.00000000
7 49.3073205628835718843 111.023619720000000004 0.00000000
5 53.0053696050998397714 114.582069070000000001 0.00000000
7 50.5400035769556611777 113.158689330000000003 0.00000000
5 54.2380526191719290717 116.717138680000000001 0.00000000
7 51.7726865910277504780 115.293758940000000003 0.00000000
5 55.4707356332440183651 118.852208290000000000 0.00000000
7 53.0053696050998397714 117.428828550000000003 0.00000000
5 56.7034186473161076654 120.987277900000000007 0.00000000
7 54.2380526191719290717 119.563898160000000009 0.00000000
5 57.9361016613881969588 123.122347510000000007 0.00000000
7 55.4707356332440183651 121.698967770000000009 0.00000000
5 2.46536602814417859413 22.7740758399999999994 0.00000000
7 0.00000000000000000000 21.3506961000000000002 0.00000000
5 3.69804904221626789184 24.9091454500000000008 0.00000000
7 1.23268301407208929771 23.4857657100000000016 0.00000000
5 4.93073205628835718869 27.0442150600000000005 0.00000000
7 2.46536602814417859456 25.6208353200000000013 0.00000000
5 6.16341507036044648641 29.1792846700000000001 0.00000000
7 3.69804904221626789228 27.7559049300000000009 0.00000000
5 7.39609808443253578325 31.3143542800000000016 0.00000000
7 4.93073205628835718912 29.8909745400000000023 0.00000000
5 8.62878109850462507967 33.4494238900000000030 0.00000000
7 6.16341507036044648597 32.0260441500000000020 0.00000000
5 9.86146411257671437652 35.5844935000000000026 0.00000000
7 7.39609808443253578282 34.1611137600000000017 0.00000000
5 11.0941471266488036734 37.7195631100000000023 0.00000000
7 8.62878109850462507967 36.2961833700000000014 0.00000000
5 12.3268301407208929702 39.8546327200000000020 0.00000000
7 9.86146411257671437652 38.4312529800000000010 0.00000000
5 13.5595131547929822671 41.9897023300000000016 0.00000000
7 11.0941471266488036734 40.5663225900000000007 0.00000000
5 14.7921961688650715639 44.1247719400000000013 0.00000000
7 12.3268301407208929702 42.7013922000000000004 0.00000000
5 16.0248791829371608625 46.2598415500000000045 0.00000000
7 13.5595131547929822688 44.8364618100000000035 0.00000000
5 17.2575621970092501593 48.3949111600000000041 0.00000000
7 14.7921961688650715656 46.9715314200000000032 0.00000000
5 18.4902452110813394562 50.5299807700000000038 0.00000000
7 16.0248791829371608625 49.1066010300000000029 0.00000000
5 19.7229282251534287530 52.6650503800000000035 0.00000000
7 17.2575621970092501593 51.2416706400000000025 0.00000000
5 20.9556112392255180499 54.8001199900000000031 0.00000000
7 18.4902452110813394562 53.3767402500000000022 0.00000000
5 22.1882942532976073485 56.9351896000000000028 0.00000000
7 19.7229282251534287548 55.5118098600000000019 0.00000000
5 23.4209772673696966453 59.0702592100000000025 0.00000000
7 20.9556112392255180516 57.6468794700000000016 0.00000000
5 24.6536602814417859422 61.2053288200000000056 0.00000000
7 22.1882942532976073485 59.7819490800000000047 0.00000000
5 25.8863432955138752390 63.3403984300000000053 0.00000000
7 23.4209772673696966453 61.9170186900000000044 0.00000000
5 27.1190263095859645359 65.4754680400000000015 0.00000000
7 24.6536602814417859422 64.0520883000000000040 0.00000000
5 28.3517093236580538327 67.6105376500000000012 0.00000000
7 25.8863432955138752390 66.1871579100000000037 0.00000000
5 29.5843923377301431295 69.7456072600000000009 0.00000000
7 27.1190263095859645359 68.3222275200000000034 0.00000000
5 30.8170753518022324264 71.8806768700000000005 0.00000000
7 28.3517093236580538327 70.4572971300000000031 0.00000000
5 32.0497583658743217250 74.0157464800000000002 0.00000000
7 29.5843923377301431295 72.5923667400000000027 0.00000000
5 33.2824413799464110218 76.1508160899999999999 0.00000000
7 30.8170753518022324264 74.7274363500000000024 0.00000000
5 34.5151243940185003187 78.2858856999999999995 0.00000000
7 32.0497583658743217250 76.8625059600000000021 0.00000000
5 35.7478074080905896120 80.4209553099999999992 0.00000000
7 33.2824413799464110184 78.9975755700000000017 0.00000000
5 36.9804904221626789124 82.5560249199999999989 0.00000000
7 34.5151243940185003187 81.1326451800000000014 0.00000000
5 38.2131734362347682057 84.6910945299999999986 0.00000000
7 35.7478074080905896120 83.2677147900000000011 0.00000000
5 39.4458564503068575061 86.8261641399999999982 0.00000000
7 36.9804904221626789124 85.4027844000000000008 0.00000000
5 40.6785394643789468064 88.9612337500000000048 0.00000000
7 38.2131734362347682127 87.5378540100000000074 0.00000000
5 41.9112224784510360998 91.0963033600000000045 0.00000000
7 39.4458564503068575061 89.6729236200000000070 0.00000000
5 43.1439054925231254001 93.2313729700000000042 0.00000000
7 40.6785394643789468064 91.8079932300000000067 0.00000000
5 44.3765885065952146935 95.3664425800000000039 0.00000000
7 41.9112224784510360998 93.9430628400000000064 0.00000000
5 45.6092715206673039938 97.5015121900000000035 0.00000000
7 43.1439054925231254001 96.0781324500000000061 0.00000000
5 46.8419545347393932871 99.6365818000000000032 0.00000000
7 44.3765885065952146935 98.2132020600000000057 0.00000000
5 48.0746375488114825875 101.771651410000000003 0.00000000
7 45.6092715206673039938 100.348271670000000005 0.00000000
5 49.3073205628835718808 103.906721020000000003 0.00000000
7 46.8419545347393932871 102.483341280000000005 0.00000000
5 50.5400035769556611812 106.041790630000000002 0.00000000
7 48.0746375488114825875 104.618410890000000005 0.00000000
5 51.7726865910277504745 108.176860240000000002 0.00000000
7 49.3073205628835718808 106.753480500000000004 0.00000000
5 53.0053696050998397749 110.311929850000000002 0.00000000
7 50.5400035769556611812 108.888550110000000004 0.00000000
5 54.2380526191719290752 112.446999460000000001 0.00000000
7 51.7726865910277504815 111.023619720000000004 0.00000000
5 55.4707356332440183685 114.582069070000000001 0.00000000
7 53.0053696050998397749 113.158689330000000003 0.00000000
5 56.7034186473161076689 116.717138680000000001 0.00000000
7 54.2380526191719290752 115.293758940000000003 0.00000000
5 57.9361016613881969622 118.852208290000000000 0.00000000
7 55.4707356332440183685 117.428828550000000003 0.00000000
5 59.1687846754602862626 120.987277900000000007 0.00000000
7 56.7034186473161076689 119.563898160000000009 0.00000000
5 60.4014676895323755559 123.122347510000000007 0.00000000
7 57.9361016613881969622 121.698967770000000009 0.00000000
5 2.46536602814417859413 18.5039366200000000000 0.00000000
7 0.00000000000000000000 17.0805568800000000008 0.00000000
5 3.69804904221626789098 20.6390062299999999997 0.00000000
7 1.23268301407208929685 19.2156264900000000005 0.00000000
5 4.93073205628835718782 22.7740758399999999994 0.00000000
7 2.46536602814417859370 21.3506961000000000002 0.00000000
5 6.16341507036044648554 24.9091454500000000008 0.00000000
7 3.69804904221626789141 23.4857657100000000016 0.00000000
5 7.39609808443253578239 27.0442150600000000005 0.00000000
7 4.93073205628835718826 25.6208353200000000013 0.00000000
5 8.62878109850462507967 29.1792846700000000001 0.00000000
7 6.16341507036044648597 27.7559049300000000009 0.00000000
5 9.86146411257671437652 31.3143542800000000016 0.00000000
7 7.39609808443253578282 29.8909745400000000023 0.00000000
5 11.0941471266488036734 33.4494238900000000030 0.00000000
7 8.62878109850462507967 32.0260441500000000020 0.00000000
5 12.3268301407208929702 35.5844935000000000026 0.00000000
7 9.86146411257671437652 34.1611137600000000017 0.00000000
5 13.5595131547929822671 37.7195631100000000023 0.00000000
7 11.0941471266488036734 36.2961833700000000014 0.00000000
5 14.7921961688650715639 39.8546327200000000020 0.00000000
7 12.3268301407208929702 38.4312529800000000010 0.00000000
5 16.0248791829371608608 41.9897023300000000016 0.00000000
7 13.5595131547929822671 40.5663225900000000007 0.00000000
5 17.2575621970092501576 44.1247719400000000013 0.00000000
7 14.7921961688650715639 42.7013922000000000004 0.00000000
5 18.4902452110813394562 46.2598415500000000045 0.00000000
7 16.0248791829371608625 44.8364618100000000035 0.00000000
5 19.7229282251534287530 48.3949111600000000041 0.00000000
7 17.2575621970092501593 46.9715314200000000032 0.00000000
5 20.9556112392255180499 50.5299807700000000038 0.00000000
7 18.4902452110813394562 49.1066010300000000029 0.00000000
5 22.1882942532976073467 52.6650503800000000035 0.00000000
7 19.7229282251534287530 51.2416706400000000025 0.00000000
5 23.4209772673696966436 54.8001199900000000031 0.00000000
7 20.9556112392255180499 53.3767402500000000022 0.00000000
5 24.6536602814417859422 56.9351896000000000028 0.00000000
7 22.1882942532976073485 55.5118098600000000019 0.00000000
5 25.8863432955138752390 59.0702592100000000025 0.00000000
7 23.4209772673696966453 57.6468794700000000016 0.00000000
5 27.1190263095859645359 61.2053288200000000056 0.00000000
7 24.6536602814417859422 59.7819490800000000047 0.00000000
5 28.3517093236580538327 63.3403984300000000053 0.00000000
7 25.8863432955138752390 61.9170186900000000044 0.00000000
5 29.5843923377301431295 65.4754680400000000015 0.00000000
7 27.1190263095859645359 64.0520883000000000040 0.00000000
5 30.8170753518022324264 67.6105376500000000012 0.00000000
7 28.3517093236580538327 66.1871579100000000037 0.00000000
5 32.0497583658743217250 69.7456072600000000009 0.00000000
7 29.5843923377301431295 68.3222275200000000034 0.00000000
5 33.2824413799464110218 71.8806768700000000005 0.00000000
7 30.8170753518022324264 70.4572971300000000031 0.00000000
5 34.5151243940185003187 74.0157464800000000002 0.00000000
7 32.0497583658743217250 72.5923667400000000027 0.00000000
5 35.7478074080905896120 76.1508160899999999999 0.00000000
7 33.2824413799464110184 74.7274363500000000024 0.00000000
5 36.9804904221626789124 78.2858856999999999995 0.00000000
7 34.5151243940185003187 76.8625059600000000021 0.00000000
5 38.2131734362347682057 80.4209553099999999992 0.00000000
7 35.7478074080905896120 78.9975755700000000017 0.00000000
5 39.4458564503068575061 82.5560249199999999989 0.00000000
7 36.9804904221626789124 81.1326451800000000014 0.00000000
5 40.6785394643789467994 84.6910945299999999986 0.00000000
7 38.2131734362347682057 83.2677147900000000011 0.00000000
5 41.9112224784510360998 86.8261641399999999982 0.00000000
7 39.4458564503068575061 85.4027844000000000008 0.00000000
5 43.1439054925231254001 88.9612337500000000048 0.00000000
7 40.6785394643789468064 87.5378540100000000074 0.00000000
5 44.3765885065952146935 91.0963033600000000045 0.00000000
7 41.9112224784510360998 89.6729236200000000070 0.00000000
5 45.6092715206673039938 93.2313729700000000042 0.00000000
7 43.1439054925231254001 91.8079932300000000067 0.00000000
5 46.8419545347393932871 95.3664425800000000039 0.00000000
7 44.3765885065952146935 93.9430628400000000064 0.00000000
5 48.0746375488114825875 97.5015121900000000035 0.00000000
7 45.6092715206673039938 96.0781324500000000061 0.00000000
5 49.3073205628835718808 99.6365818000000000032 0.00000000
7 46.8419545347393932871 98.2132020600000000057 0.00000000
5 50.5400035769556611812 101.771651410000000003 0.00000000
7 48.0746375488114825875 100.348271670000000005 0.00000000
5 51.7726865910277504745 103.906721020000000003 0.00000000
7 49.3073205628835718808 102.483341280000000005 0.00000000
5 53.0053696050998397749 106.041790630000000002 0.00000000
7 50.5400035769556611812 104.618410890000000005 0.00000000
5 54.2380526191719290682 108.176860240000000002 0.00000000
7 51.7726865910277504745 106.753480500000000004 0.00000000
5 55.4707356332440183685 110.311929850000000002 0.00000000
7 53.0053696050998397749 108.888550110000000004 0.00000000
5 56.7034186473161076689 112.446999460000000001 0.00000000
7 54.2380526191719290752 111.023619720000000004 0.00000000
5 57.9361016613881969622 114.582069070000000001 0.00000000
7 55.4707356332440183685 113.158689330000000003 0.00000000
5 59.1687846754602862626 116.717138680000000001 0.00000000
7 56.7034186473161076689 115.293758940000000003 0.00000000
5 60.4014676895323755559 118.852208290000000000 0.00000000
7 57.9361016613881969622 117.428828550000000003 0.00000000
5 61.6341507036044648563 120.987277900000000007 0.00000000
7 59.1687846754602862626 119.563898160000000009 0.00000000
5 62.8668337176765541496 123.122347510000000007 0.00000000
7 60.4014676895323755559 121.698967770000000009 0.00000000
5 2.46536602814417859413 14.2337974000000000007 0.00000000
7 0.00000000000000000000 12.8104176600000000006 0.00000000
5 3.69804904221626789141 16.3688670100000000004 0.00000000
7 1.23268301407208929728 14.9454872700000000012 0.00000000
5 4.93073205628835718826 18.5039366200000000000 0.00000000
7 2.46536602814417859413 17.0805568800000000008 0.00000000
5 6.16341507036044648511 20.6390062299999999997 0.00000000
7 3.69804904221626789098 19.2156264900000000005 0.00000000
5 7.39609808443253578195 22.7740758399999999994 0.00000000
7 4.93073205628835718782 21.3506961000000000002 0.00000000
5 8.62878109850462507967 24.9091454500000000008 0.00000000
7 6.16341507036044648554 23.4857657100000000016 0.00000000
5 9.86146411257671437652 27.0442150600000000005 0.00000000
7 7.39609808443253578239 25.6208353200000000013 0.00000000
5 11.0941471266488036734 29.1792846700000000001 0.00000000
7 8.62878109850462507967 27.7559049300000000009 0.00000000
5 12.3268301407208929702 31.3143542800000000016 0.00000000
7 9.86146411257671437652 29.8909745400000000023 0.00000000
5 13.5595131547929822671 33.4494238900000000030 0.00000000
7 11.0941471266488036734 32.0260441500000000020 0.00000000
5 14.7921961688650715639 35.5844935000000000026 0.00000000
7 12.3268301407208929702 34.1611137600000000017 0.00000000
5 16.0248791829371608608 37.7195631100000000023 0.00000000
7 13.5595131547929822671 36.2961833700000000014 0.00000000
5 17.2575621970092501576 39.8546327200000000020 0.00000000
7 14.7921961688650715639 38.4312529800000000010 0.00000000
5 18.4902452110813394544 41.9897023300000000016 0.00000000
7 16.0248791829371608608 40.5663225900000000007 0.00000000
5 19.7229282251534287513 44.1247719400000000013 0.00000000
7 17.2575621970092501576 42.7013922000000000004 0.00000000
5 20.9556112392255180499 46.2598415500000000045 0.00000000
7 18.4902452110813394562 44.8364618100000000035 0.00000000
5 22.1882942532976073467 48.3949111600000000041 0.00000000
7 19.7229282251534287530 46.9715314200000000032 0.00000000
5 23.4209772673696966436 50.5299807700000000038 0.00000000
7 20.9556112392255180499 49.1066010300000000029 0.00000000
5 24.6536602814417859404 52.6650503800000000035 0.00000000
7 22.1882942532976073467 51.2416706400000000025 0.00000000
5 25.8863432955138752373 54.8001199900000000031 0.00000000
7 23.4209772673696966436 53.3767402500000000022 0.00000000
5 27.1190263095859645359 56.9351896000000000028 0.00000000
7 24.6536602814417859422 55.5118098600000000019 0.00000000
5 28.3517093236580538327 59.0702592100000000025 0.00000000
7 25.8863432955138752390 57.6468794700000000016 0.00000000
5 29.5843923377301431295 61.2053288200000000056 0.00000000
7 27.1190263095859645359 59.7819490800000000047 0.00000000
5 30.8170753518022324264 63.3403984300000000053 0.00000000
7 28.3517093236580538327 61.9170186900000000044 0.00000000
5 32.0497583658743217250 65.4754680400000000015 0.00000000
7 29.5843923377301431295 64.0520883000000000040 0.00000000
5 33.2824413799464110218 67.6105376500000000012 0.00000000
7 30.8170753518022324264 66.1871579100000000037 0.00000000
5 34.5151243940185003187 69.7456072600000000009 0.00000000
7 32.0497583658743217250 68.3222275200000000034 0.00000000
5 35.7478074080905896155 71.8806768700000000005 0.00000000
7 33.2824413799464110218 70.4572971300000000031 0.00000000
5 36.9804904221626789124 74.0157464800000000002 0.00000000
7 34.5151243940185003187 72.5923667400000000027 0.00000000
5 38.2131734362347682092 76.1508160899999999999 0.00000000
7 35.7478074080905896155 74.7274363500000000024 0.00000000
5 39.4458564503068575061 78.2858856999999999995 0.00000000
7 36.9804904221626789124 76.8625059600000000021 0.00000000
5 40.6785394643789468029 80.4209553099999999992 0.00000000
7 38.2131734362347682092 78.9975755700000000017 0.00000000
5 41.9112224784510360998 82.5560249199999999989 0.00000000
7 39.4458564503068575061 81.1326451800000000014 0.00000000
5 43.1439054925231253966 84.6910945299999999986 0.00000000
7 40.6785394643789468029 83.2677147900000000011 0.00000000
5 44.3765885065952146935 86.8261641399999999982 0.00000000
7 41.9112224784510360998 85.4027844000000000008 0.00000000
5 45.6092715206673039938 88.9612337500000000048 0.00000000
7 43.1439054925231254001 87.5378540100000000074 0.00000000
5 46.8419545347393932906 91.0963033600000000045 0.00000000
7 44.3765885065952146969 89.6729236200000000070 0.00000000
5 48.0746375488114825875 93.2313729700000000042 0.00000000
7 45.6092715206673039938 91.8079932300000000067 0.00000000
5 49.3073205628835718843 95.3664425800000000039 0.00000000
7 46.8419545347393932906 93.9430628400000000064 0.00000000
5 50.5400035769556611812 97.5015121900000000035 0.00000000
7 48.0746375488114825875 96.0781324500000000061 0.00000000
5 51.7726865910277504780 99.6365818000000000032 0.00000000
7 49.3073205628835718843 98.2132020600000000057 0.00000000
5 53.0053696050998397749 101.771651410000000003 0.00000000
7 50.5400035769556611812 100.348271670000000005 0.00000000
5 54.2380526191719290717 103.906721020000000003 0.00000000
7 51.7726865910277504780 102.483341280000000005 0.00000000
5 55.4707356332440183685 106.041790630000000002 0.00000000
7 53.0053696050998397749 104.618410890000000005 0.00000000
5 56.7034186473161076654 108.176860240000000002 0.00000000
7 54.2380526191719290717 106.753480500000000004 0.00000000
5 57.9361016613881969622 110.311929850000000002 0.00000000
7 55.4707356332440183685 108.888550110000000004 0.00000000
5 59.1687846754602862626 112.446999460000000001 0.00000000
7 56.7034186473161076689 111.023619720000000004 0.00000000
5 60.4014676895323755559 114.582069070000000001 0.00000000
7 57.9361016613881969622 113.158689330000000003 0.00000000
5 61.6341507036044648563 116.717138680000000001 0.00000000
7 59.1687846754602862626 115.293758940000000003 0.00000000
5 62.8668337176765541496 118.852208290000000000 0.00000000
7 60.4014676895323755559 117.428828550000000003 0.00000000
5 64.0995167317486434500 120.987277900000000007 0.00000000
7 61.6341507036044648563 119.563898160000000009 0.00000000
5 65.3321997458207327433 123.122347510000000007 0.00000000
7 62.8668337176765541496 121.698967770000000009 0.00000000
5 2.46536602814417859413 9.96365818000000000049 0.00000000
7 0.00000000000000000000 8.54027844000000000042 0.00000000
5 3.69804904221626789098 12.0987277900000000002 0.00000000
7 1.23268301407208929685 10.6753480500000000001 0.00000000
5 4.93073205628835718826 14.2337974000000000007 0.00000000
7 2.46536602814417859413 12.8104176600000000006 0.00000000
5 6.16341507036044648554 16.3688670100000000004 0.00000000
7 3.69804904221626789141 14.9454872700000000012 0.00000000
5 7.39609808443253578239 18.5039366200000000000 0.00000000
7 4.93073205628835718826 17.0805568800000000008 0.00000000
5 8.62878109850462507967 20.6390062299999999997 0.00000000
7 6.16341507036044648511 19.2156264900000000005 0.00000000
5 9.86146411257671437652 22.7740758399999999994 0.00000000
7 7.39609808443253578195 21.3506961000000000002 0.00000000
5 11.0941471266488036734 24.9091454500000000008 0.00000000
7 8.62878109850462507967 23.4857657100000000016 0.00000000
5 12.3268301407208929702 27.0442150600000000005 0.00000000
7 9.86146411257671437652 25.6208353200000000013 0.00000000
5 13.5595131547929822688 29.1792846700000000001 0.00000000
7 11.0941471266488036742 27.7559049300000000009 0.00000000
5 14.7921961688650715656 31.3143542800000000016 0.00000000
7 12.3268301407208929711 29.8909745400000000023 0.00000000
5 16.0248791829371608625 33.4494238900000000030 0.00000000
7 13.5595131547929822679 32.0260441500000000020 0.00000000
5 17.2575621970092501593 35.5844935000000000026 0.00000000
7 14.7921961688650715648 34.1611137600000000017 0.00000000
5 18.4902452110813394562 37.7195631100000000023 0.00000000
7 16.0248791829371608625 36.2961833700000000014 0.00000000
5 19.7229282251534287530 39.8546327200000000020 0.00000000
7 17.2575621970092501593 38.4312529800000000010 0.00000000
5 20.9556112392255180499 41.9897023300000000016 0.00000000
7 18.4902452110813394562 40.5663225900000000007 0.00000000
5 22.1882942532976073467 44.1247719400000000013 0.00000000
7 19.7229282251534287530 42.7013922000000000004 0.00000000
5 23.4209772673696966436 46.2598415500000000045 0.00000000
7 20.9556112392255180499 44.8364618100000000035 0.00000000
5 24.6536602814417859404 48.3949111600000000041 0.00000000
7 22.1882942532976073467 46.9715314200000000032 0.00000000
5 25.8863432955138752373 50.5299807700000000038 0.00000000
7 23.4209772673696966436 49.1066010300000000029 0.00000000
5 27.1190263095859645341 52.6650503800000000035 0.00000000
7 24.6536602814417859404 51.2416706400000000025 0.00000000
5 28.3517093236580538310 54.8001199900000000031 0.00000000
7 25.8863432955138752373 53.3767402500000000022 0.00000000
5 29.5843923377301431313 56.9351896000000000028 0.00000000
7 27.1190263095859645376 55.5118098600000000019 0.00000000
5 30.8170753518022324281 59.0702592100000000025 0.00000000
7 28.3517093236580538344 57.6468794700000000016 0.00000000
5 32.0497583658743217250 61.2053288200000000056 0.00000000
7 29.5843923377301431313 59.7819490800000000047 0.00000000
5 33.2824413799464110218 63.3403984300000000053 0.00000000
7 30.8170753518022324281 61.9170186900000000044 0.00000000
5 34.5151243940185003187 65.4754680400000000015 0.00000000
7 32.0497583658743217250 64.0520883000000000040 0.00000000
5 35.7478074080905896155 67.6105376500000000012 0.00000000
7 33.2824413799464110218 66.1871579100000000037 0.00000000
5 36.9804904221626789124 69.7456072600000000009 0.00000000
7 34.5151243940185003187 68.3222275200000000034 0.00000000
5 38.2131734362347682092 71.8806768700000000005 0.00000000
7 35.7478074080905896155 70.4572971300000000031 0.00000000
5 39.4458564503068575061 74.0157464800000000002 0.00000000
7 36.9804904221626789124 72.5923667400000000027 0.00000000
5 40.6785394643789468029 76.1508160899999999999 0.00000000
7 38.2131734362347682092 74.7274363500000000024 0.00000000
5 41.9112224784510360998 78.2858856999999999995 0.00000000
7 39.4458564503068575061 76.8625059600000000021 0.00000000
5 43.1439054925231253966 80.4209553099999999992 0.00000000
7 40.6785394643789468029 78.9975755700000000017 0.00000000
5 44.3765885065952146935 82.5560249199999999989 0.00000000
7 41.9112224784510360998 81.1326451800000000014 0.00000000
5 45.6092715206673039903 84.6910945299999999986 0.00000000
7 43.1439054925231253966 83.2677147900000000011 0.00000000
5 46.8419545347393932871 86.8261641399999999982 0.00000000
7 44.3765885065952146935 85.4027844000000000008 0.00000000
5 48.0746375488114825875 88.9612337500000000048 0.00000000
7 45.6092715206673039938 87.5378540100000000074 0.00000000
5 49.3073205628835718843 91.0963033600000000045 0.00000000
7 46.8419545347393932906 89.6729236200000000070 0.00000000
5 50.5400035769556611812 93.2313729700000000042 0.00000000
7 48.0746375488114825875 91.8079932300000000067 0.00000000
5 51.7726865910277504780 95.3664425800000000039 0.00000000
7 49.3073205628835718843 93.9430628400000000064 0.00000000
5 53.0053696050998397749 97.5015121900000000035 0.00000000
7 50.5400035769556611812 96.0781324500000000061 0.00000000
5 54.2380526191719290717 99.6365818000000000032 0.00000000
7 51.7726865910277504780 98.2132020600000000057 0.00000000
5 55.4707356332440183685 101.771651410000000003 0.00000000
7 53.0053696050998397749 100.348271670000000005 0.00000000
5 56.7034186473161076654 103.906721020000000003 0.00000000
7 54.2380526191719290717 102.483341280000000005 0.00000000
5 57.9361016613881969622 106.041790630000000002 0.00000000
7 55.4707356332440183685 104.618410890000000005 0.00000000
5 59.1687846754602862591 108.176860240000000002 0.00000000
7 56.7034186473161076654 106.753480500000000004 0.00000000
5 60.4014676895323755559 110.311929850000000002 0.00000000
7 57.9361016613881969622 108.888550110000000004 0.00000000
5 61.6341507036044648563 112.446999460000000001 0.00000000
7 59.1687846754602862626 111.023619720000000004 0.00000000
5 62.8668337176765541496 114.582069070000000001 0.00000000
7 60.4014676895323755559 113.158689330000000003 0.00000000
5 64.0995167317486434500 116.717138680000000001 0.00000000
7 61.6341507036044648563 115.293758940000000003 0.00000000
5 65.3321997458207327433 118.852208290000000000 0.00000000
7 62.8668337176765541496 117.428828550000000003 0.00000000
5 66.5648827598928220436 120.987277900000000007 0.00000000
7 64.0995167317486434500 119.563898160000000009 0.00000000
5 67.7975657739649113370 123.122347510000000007 0.00000000
7 65.3321997458207327433 121.698967770000000009 0.00000000
5 2.46536602814417859413 5.69351896000000000028 0.00000000
7 0.00000000000000000000 4.27013922000000000021 0.00000000
5 3.69804904221626789119 7.82858857000000000039 0.00000000
7 1.23268301407208929706 6.40520883000000000032 0.00000000
5 4.93073205628835718826 9.96365818000000000049 0.00000000
7 2.46536602814417859413 8.54027844000000000042 0.00000000
5 6.16341507036044648511 12.0987277900000000002 0.00000000
7 3.69804904221626789098 10.6753480500000000001 0.00000000
5 7.39609808443253578239 14.2337974000000000007 0.00000000
7 4.93073205628835718826 12.8104176600000000006 0.00000000
5 8.62878109850462507967 16.3688670100000000004 0.00000000
7 6.16341507036044648554 14.9454872700000000012 0.00000000
5 9.86146411257671437652 18.5039366200000000000 0.00000000
7 7.39609808443253578239 17.0805568800000000008 0.00000000
5 11.0941471266488036734 20.6390062299999999997 0.00000000
7 8.62878109850462507967 19.2156264900000000005 0.00000000
5 12.3268301407208929702 22.7740758399999999994 0.00000000
7 9.86146411257671437652 21.3506961000000000002 0.00000000
5 13.5595131547929822671 24.9091454500000000008 0.00000000
7 11.0941471266488036734 23.4857657100000000016 0.00000000
5 14.7921961688650715639 27.0442150600000000005 0.00000000
7 12.3268301407208929702 25.6208353200000000013 0.00000000
5 16.0248791829371608625 29.1792846700000000001 0.00000000
7 13.5595131547929822688 27.7559049300000000009 0.00000000
5 17.2575621970092501593 31.3143542800000000016 0.00000000
7 14.7921961688650715656 29.8909745400000000023 0.00000000
5 18.4902452110813394562 33.4494238900000000030 0.00000000
7 16.0248791829371608625 32.0260441500000000020 0.00000000
5 19.7229282251534287530 35.5844935000000000026 0.00000000
7 17.2575621970092501593 34.1611137600000000017 0.00000000
5 20.9556112392255180499 37.7195631100000000023 0.00000000
7 18.4902452110813394562 36.2961833700000000014 0.00000000
5 22.1882942532976073467 39.8546327200000000020 0.00000000
7 19.7229282251534287530 38.4312529800000000010 0.00000000
5 23.4209772673696966436 41.9897023300000000016 0.00000000
7 20.9556112392255180499 40.5663225900000000007 0.00000000
5 24.6536602814417859404 44.1247719400000000013 0.00000000
7 22.1882942532976073467 42.7013922000000000004 0.00000000
5 25.8863432955138752390 46.2598415500000000045 0.00000000
7 23.4209772673696966453 44.8364618100000000035 0.00000000
5 27.1190263095859645359 48.3949111600000000041 0.00000000
7 24.6536602814417859422 46.9715314200000000032 0.00000000
5 28.3517093236580538327 50.5299807700000000038 0.00000000
7 25.8863432955138752390 49.1066010300000000029 0.00000000
5 29.5843923377301431295 52.6650503800000000035 0.00000000
7 27.1190263095859645359 51.2416706400000000025 0.00000000
5 30.8170753518022324264 54.8001199900000000031 0.00000000
7 28.3517093236580538327 53.3767402500000000022 0.00000000
5 32.0497583658743217250 56.9351896000000000028 0.00000000
7 29.5843923377301431313 55.5118098600000000019 0.00000000
5 33.2824413799464110218 59.0702592100000000025 0.00000000
7 30.8170753518022324281 57.6468794700000000016 0.00000000
5 34.5151243940185003187 61.2053288200000000056 0.00000000
7 32.0497583658743217250 59.7819490800000000047 0.00000000
5 35.7478074080905896155 63.3403984300000000053 0.00000000
7 33.2824413799464110218 61.9170186900000000044 0.00000000
5 36.9804904221626789124 65.4754680400000000015 0.00000000
7 34.5151243940185003187 64.0520883000000000040 0.00000000
5 38.2131734362347682092 67.6105376500000000012 0.00000000
7 35.7478074080905896155 66.1871579100000000037 0.00000000
5 39.4458564503068575061 69.7456072600000000009 0.00000000
7 36.9804904221626789124 68.3222275200000000034 0.00000000
5 40.6785394643789468029 71.8806768700000000005 0.00000000
7 38.2131734362347682092 70.4572971300000000031 0.00000000
5 41.9112224784510360998 74.0157464800000000002 0.00000000
7 39.4458564503068575061 72.5923667400000000027 0.00000000
5 43.1439054925231253966 76.1508160899999999999 0.00000000
7 40.6785394643789468029 74.7274363500000000024 0.00000000
5 44.3765885065952146935 78.2858856999999999995 0.00000000
7 41.9112224784510360998 76.8625059600000000021 0.00000000
5 45.6092715206673039903 80.4209553099999999992 0.00000000
7 43.1439054925231253966 78.9975755700000000017 0.00000000
5 46.8419545347393932871 82.5560249199999999989 0.00000000
7 44.3765885065952146935 81.1326451800000000014 0.00000000
5 48.0746375488114825840 84.6910945299999999986 0.00000000
7 45.6092715206673039903 83.2677147900000000011 0.00000000
5 49.3073205628835718808 86.8261641399999999982 0.00000000
7 46.8419545347393932871 85.4027844000000000008 0.00000000
5 50.5400035769556611812 88.9612337500000000048 0.00000000
7 48.0746375488114825875 87.5378540100000000074 0.00000000
5 51.7726865910277504780 91.0963033600000000045 0.00000000
7 49.3073205628835718843 89.6729236200000000070 0.00000000
5 53.0053696050998397749 93.2313729700000000042 0.00000000
7 50.5400035769556611812 91.8079932300000000067 0.00000000
5 54.2380526191719290717 95.3664425800000000039 0.00000000
7 51.7726865910277504780 93.9430628400000000064 0.00000000
5 55.4707356332440183685 97.5015121900000000035 0.00000000
7 53.0053696050998397749 96.0781324500000000061 0.00000000
5 56.7034186473161076654 99.6365818000000000032 0.00000000
7 54.2380526191719290717 98.2132020600000000057 0.00000000
5 57.9361016613881969622 101.771651410000000003 0.00000000
7 55.4707356332440183685 100.348271670000000005 0.00000000
5 59.1687846754602862591 103.906721020000000003 0.00000000
7 56.7034186473161076654 102.483341280000000005 0.00000000
5 60.4014676895323755559 106.041790630000000002 0.00000000
7 57.9361016613881969622 104.618410890000000005 0.00000000
5 61.6341507036044648528 108.176860240000000002 0.00000000
7 59.1687846754602862591 106.753480500000000004 0.00000000
5 62.8668337176765541496 110.311929850000000002 0.00000000
7 60.4014676895323755559 108.888550110000000004 0.00000000
5 64.0995167317486434500 112.446999460000000001 0.00000000
7 61.6341507036044648563 111.023619720000000004 0.00000000
5 65.3321997458207327433 114.582069070000000001 0.00000000
7 62.8668337176765541496 113.158689330000000003 0.00000000
5 66.5648827598928220436 116.717138680000000001 0.00000000
7 64.0995167317486434500 115.293758940000000003 0.00000000
5 67.7975657739649113370 118.852208290000000000 0.00000000
7 65.3321997458207327433 117.428828550000000003 0.00000000
5 69.0302487880370006373 120.987277900000000007 0.00000000
7 66.5648827598928220436 119.563898160000000009 0.00000000
5 70.2629318021090899307 123.122347510000000007 0.00000000
7 67.7975657739649113370 121.698967770000000009 0.00000000
5 2.46536602814417859413 1.42337973999999999996 0.00000000
7 0.00000000000000000000 0.00000000000000000000 0.00000000
5 3.69804904221626789119 3.55844935000000000018 0.00000000
7 1.23268301407208929706 2.13506961000000000011 0.00000000
5 4.93073205628835718826 5.69351896000000000028 0.00000000
7 2.46536602814417859413 4.27013922000000000021 0.00000000
5 6.16341507036044648511 7.82858857000000000039 0.00000000
7 3.69804904221626789119 6.40520883000000000032 0.00000000
5 7.39609808443253578239 9.96365818000000000049 0.00000000
7 4.93073205628835718826 8.54027844000000000042 0.00000000
5 8.62878109850462507967 12.0987277900000000002 0.00000000
7 6.16341507036044648511 10.6753480500000000001 0.00000000
5 9.86146411257671437652 14.2337974000000000007 0.00000000
7 7.39609808443253578239 12.8104176600000000006 0.00000000
5 11.0941471266488036734 16.3688670100000000004 0.00000000
7 8.62878109850462507967 14.9454872700000000012 0.00000000
5 12.3268301407208929702 18.5039366200000000000 0.00000000
7 9.86146411257671437652 17.0805568800000000008 0.00000000
5 13.5595131547929822671 20.6390062299999999997 0.00000000
7 11.0941471266488036734 19.2156264900000000005 0.00000000
5 14.7921961688650715639 22.7740758399999999994 0.00000000
7 12.3268301407208929702 21.3506961000000000002 0.00000000
5 16.0248791829371608625 24.9091454500000000008 0.00000000
7 13.5595131547929822679 23.4857657100000000016 0.00000000
5 17.2575621970092501593 27.0442150600000000005 0.00000000
7 14.7921961688650715648 25.6208353200000000013 0.00000000
5 18.4902452110813394562 29.1792846700000000001 0.00000000
7 16.0248791829371608625 27.7559049300000000009 0.00000000
5 19.7229282251534287530 31.3143542800000000016 0.00000000
7 17.2575621970092501593 29.8909745400000000023 0.00000000
5 20.9556112392255180499 33.4494238900000000030 0.00000000
7 18.4902452110813394562 32.0260441500000000020 0.00000000
5 22.1882942532976073467 35.5844935000000000026 0.00000000
7 19.7229282251534287530 34.1611137600000000017 0.00000000
5 23.4209772673696966436 37.7195631100000000023 0.00000000
7 20.9556112392255180499 36.2961833700000000014 0.00000000
5 24.6536602814417859404 39.8546327200000000020 0.00000000
7 22.1882942532976073467 38.4312529800000000010 0.00000000
5 25.8863432955138752373 41.9897023300000000016 0.00000000
7 23.4209772673696966436 40.5663225900000000007 0.00000000
5 27.1190263095859645341 44.1247719400000000013 0.00000000
7 24.6536602814417859404 42.7013922000000000004 0.00000000
5 28.3517093236580538327 46.2598415500000000045 0.00000000
7 25.8863432955138752390 44.8364618100000000035 0.00000000
5 29.5843923377301431295 48.3949111600000000041 0.00000000
7 27.1190263095859645359 46.9715314200000000032 0.00000000
5 30.8170753518022324264 50.5299807700000000038 0.00000000
7 28.3517093236580538327 49.1066010300000000029 0.00000000
5 32.0497583658743217250 52.6650503800000000035 0.00000000
7 29.5843923377301431295 51.2416706400000000025 0.00000000
5 33.2824413799464110218 54.8001199900000000031 0.00000000
7 30.8170753518022324264 53.3767402500000000022 0.00000000
5 34.5151243940185003187 56.9351896000000000028 0.00000000
7 32.0497583658743217250 55.5118098600000000019 0.00000000
5 35.7478074080905896155 59.0702592100000000025 0.00000000
7 33.2824413799464110218 57.6468794700000000016 0.00000000
5 36.9804904221626789124 61.2053288200000000056 0.00000000
7 34.5151243940185003187 59.7819490800000000047 0.00000000
5 38.2131734362347682092 63.3403984300000000053 0.00000000
7 35.7478074080905896155 61.9170186900000000044 0.00000000
5 39.4458564503068575061 65.4754680400000000015 0.00000000
7 36.9804904221626789124 64.0520883000000000040 0.00000000
5 40.6785394643789468029 67.6105376500000000012 0.00000000
7 38.2131734362347682092 66.1871579100000000037 0.00000000
5 41.9112224784510360998 69.7456072600000000009 0.00000000
7 39.4458564503068575061 68.3222275200000000034 0.00000000
5 43.1439054925231253966 71.8806768700000000005 0.00000000
7 40.6785394643789468029 70.4572971300000000031 0.00000000
5 44.3765885065952146935 74.0157464800000000002 0.00000000
7 41.9112224784510360998 72.5923667400000000027 0.00000000
5 45.6092715206673039903 76.1508160899999999999 0.00000000
7 43.1439054925231253966 74.7274363500000000024 0.00000000
5 46.8419545347393932871 78.2858856999999999995 0.00000000
7 44.3765885065952146935 76.8625059600000000021 0.00000000
5 48.0746375488114825840 80.4209553099999999992 0.00000000
7 45.6092715206673039903 78.9975755700000000017 0.00000000
5 49.3073205628835718808 82.5560249199999999989 0.00000000
7 46.8419545347393932871 81.1326451800000000014 0.00000000
5 50.5400035769556611777 84.6910945299999999986 0.00000000
7 48.0746375488114825840 83.2677147900000000011 0.00000000
5 51.7726865910277504745 86.8261641399999999982 0.00000000
7 49.3073205628835718808 85.4027844000000000008 0.00000000
5 53.0053696050998397749 88.9612337500000000048 0.00000000
7 50.5400035769556611812 87.5378540100000000074 0.00000000
5 54.2380526191719290717 91.0963033600000000045 0.00000000
7 51.7726865910277504780 89.6729236200000000070 0.00000000
5 55.4707356332440183685 93.2313729700000000042 0.00000000
7 53.0053696050998397749 91.8079932300000000067 0.00000000
5 56.7034186473161076654 95.3664425800000000039 0.00000000
7 54.2380526191719290717 93.9430628400000000064 0.00000000
5 57.9361016613881969622 97.5015121900000000035 0.00000000
7 55.4707356332440183685 96.0781324500000000061 0.00000000
5 59.1687846754602862591 99.6365818000000000032 0.00000000
7 56.7034186473161076654 98.2132020600000000057 0.00000000
5 60.4014676895323755559 101.771651410000000003 0.00000000
7 57.9361016613881969622 100.348271670000000005 0.00000000
5 61.6341507036044648528 103.906721020000000003 0.00000000
7 59.1687846754602862591 102.483341280000000005 0.00000000
5 62.8668337176765541496 106.041790630000000002 0.00000000
7 60.4014676895323755559 104.618410890000000005 0.00000000
5 64.0995167317486434500 108.176860240000000002 0.00000000
7 61.6341507036044648528 106.753480500000000004 0.00000000
5 65.3321997458207327433 110.311929850000000002 0.00000000
7 62.8668337176765541496 108.888550110000000004 0.00000000
5 66.5648827598928220436 112.446999460000000001 0.00000000
7 64.0995167317486434500 111.023619720000000004 0.00000000
5 67.7975657739649113370 114.582069070000000001 0.00000000
7 65.3321997458207327433 113.158689330000000003 0.00000000
5 69.0302487880370006373 116.717138680000000001 0.00000000
7 66.5648827598928220436 115.293758940000000003 0.00000000
5 70.2629318021090899307 118.852208290000000000 0.00000000
7 67.7975657739649113370 117.428828550000000003 0.00000000
5 71.4956148161811792310 120.987277900000000007 0.00000000
7 69.0302487880370006373 119.563898160000000009 0.00000000
5 72.7282978302532685244 123.122347510000000007 0.00000000
7 70.2629318021090899307 121.698967770000000009 0.00000000
5 4.93073205628835718826 1.42337973999999999996 0.00000000
7 2.46536602814417859413 0.00000000000000000000 0.00000000
5 6.16341507036044648511 3.55844935000000000018 0.00000000
7 3.69804904221626789119 2.13506961000000000011 0.00000000
5 7.39609808443253578239 5.69351896000000000028 0.00000000
7 4.93073205628835718826 4.27013922000000000021 0.00000000
5 8.62878109850462507967 7.82858857000000000039 0.00000000
7 6.16341507036044648511 6.40520883000000000032 0.00000000
5 9.86146411257671437652 9.96365818000000000049 0.00000000
7 7.39609808443253578239 8.54027844000000000042 0.00000000
5 11.0941471266488036734 12.0987277900000000002 0.00000000
7 8.62878109850462507967 10.6753480500000000001 0.00000000
5 12.3268301407208929702 14.2337974000000000007 0.00000000
7 9.86146411257671437652 12.8104176600000000006 0.00000000
5 13.5595131547929822671 16.3688670100000000004 0.00000000
7 11.0941471266488036734 14.9454872700000000012 0.00000000
5 14.7921961688650715639 18.5039366200000000000 0.00000000
7 12.3268301407208929702 17.0805568800000000008 0.00000000
5 16.0248791829371608608 20.6390062299999999997 0.00000000
7 13.5595131547929822671 19.2156264900000000005 0.00000000
5 17.2575621970092501576 22.7740758399999999994 0.00000000
7 14.7921961688650715639 21.3506961000000000002 0.00000000
5 18.4902452110813394562 24.9091454500000000008 0.00000000
7 16.0248791829371608625 23.4857657100000000016 0.00000000
5 19.7229282251534287530 27.0442150600000000005 0.00000000
7 17.2575621970092501593 25.6208353200000000013 0.00000000
5 20.9556112392255180499 29.1792846700000000001 0.00000000
7 18.4902452110813394562 27.7559049300000000009 0.00000000
5 22.1882942532976073467 31.3143542800000000016 0.00000000
7 19.7229282251534287530 29.8909745400000000023 0.00000000
5 23.4209772673696966436 33.4494238900000000030 0.00000000
7 20.9556112392255180499 32.0260441500000000020 0.00000000
5 24.6536602814417859404 35.5844935000000000026 0.00000000
7 22.1882942532976073467 34.1611137600000000017 0.00000000
5 25.8863432955138752373 37.7195631100000000023 0.00000000
7 23.4209772673696966436 36.2961833700000000014 0.00000000
5 27.1190263095859645341 39.8546327200000000020 0.00000000
7 24.6536602814417859404 38.4312529800000000010 0.00000000
5 28.3517093236580538310 41.9897023300000000016 0.00000000
7 25.8863432955138752373 40.5663225900000000007 0.00000000
5 29.5843923377301431278 44.1247719400000000013 0.00000000
7 27.1190263095859645341 42.7013922000000000004 0.00000000
5 30.8170753518022324264 46.2598415500000000045 0.00000000
7 28.3517093236580538327 44.8364618100000000035 0.00000000
5 32.0497583658743217250 48.3949111600000000041 0.00000000
7 29.5843923377301431295 46.9715314200000000032 0.00000000
5 33.2824413799464110218 50.5299807700000000038 0.00000000
7 30.8170753518022324264 49.1066010300000000029 0.00000000
5 34.5151243940185003187 52.6650503800000000035 0.00000000
7 32.0497583658743217250 51.2416706400000000025 0.00000000
5 35.7478074080905896155 54.8001199900000000031 0.00000000
7 33.2824413799464110218 53.3767402500000000022 0.00000000
5 36.9804904221626789124 56.9351896000000000028 0.00000000
7 34.5151243940185003187 55.5118098600000000019 0.00000000
5 38.2131734362347682092 59.0702592100000000025 0.00000000
7 35.7478074080905896155 57.6468794700000000016 0.00000000
5 39.4458564503068575061 61.2053288200000000056 0.00000000
7 36.9804904221626789124 59.7819490800000000047 0.00000000
5 40.6785394643789468029 63.3403984300000000053 0.00000000
7 38.2131734362347682092 61.9170186900000000044 0.00000000
5 41.9112224784510360998 65.4754680400000000015 0.00000000
7 39.4458564503068575061 64.0520883000000000040 0.00000000
5 43.1439054925231253966 67.6105376500000000012 0.00000000
7 40.6785394643789468029 66.1871579100000000037 0.00000000
5 44.3765885065952146935 69.7456072600000000009 0.00000000
7 41.9112224784510360998 68.3222275200000000034 0.00000000
5 45.6092715206673039903 71.8806768700000000005 0.00000000
7 43.1439054925231253966 70.4572971300000000031 0.00000000
5 46.8419545347393932871 74.0157464800000000002 0.00000000
7 44.3765885065952146935 72.5923667400000000027 0.00000000
5 48.0746375488114825840 76.1508160899999999999 0.00000000
7 45.6092715206673039903 74.7274363500000000024 0.00000000
5 49.3073205628835718808 78.2858856999999999995 0.00000000
7 46.8419545347393932871 76.8625059600000000021 0.00000000
5 50.5400035769556611777 80.4209553099999999992 0.00000000
7 48.0746375488114825840 78.9975755700000000017 0.00000000
5 51.7726865910277504745 82.5560249199999999989 0.00000000
7 49.3073205628835718808 81.1326451800000000014 0.00000000
5 53.0053696050998397714 84.6910945299999999986 0.00000000
7 50.5400035769556611777 83.2677147900000000011 0.00000000
5 54.2380526191719290682 86.8261641399999999982 0.00000000
7 51.7726865910277504745 85.4027844000000000008 0.00000000
5 55.4707356332440183685 88.9612337500000000048 0.00000000
7 53.0053696050998397749 87.5378540100000000074 0.00000000
5 56.7034186473161076654 91.0963033600000000045 0.00000000
7 54.2380526191719290717 89.6729236200000000070 0.00000000
5 57.9361016613881969622 93.2313729700000000042 0.00000000
7 55.4707356332440183685 91.8079932300000000067 0.00000000
5 59.1687846754602862591 95.3664425800000000039 0.00000000
7 56.7034186473161076654 93.9430628400000000064 0.00000000
5 60.4014676895323755559 97.5015121900000000035 0.00000000
7 57.9361016613881969622 96.0781324500000000061 0.00000000
5 61.6341507036044648528 99.6365818000000000032 0.00000000
7 59.1687846754602862591 98.2132020600000000057 0.00000000
5 62.8668337176765541496 101.771651410000000003 0.00000000
7 60.4014676895323755559 100.348271670000000005 0.00000000
5 64.0995167317486434500 103.906721020000000003 0.00000000
7 61.6341507036044648528 102.483341280000000005 0.00000000
5 65.3321997458207327433 106.041790630000000002 0.00000000
7 62.8668337176765541496 104.618410890000000005 0.00000000
5 66.5648827598928220436 108.176860240000000002 0.00000000
7 64.0995167317486434500 106.753480500000000004 0.00000000
5 67.7975657739649113370 110.311929850000000002 0.00000000
7 65.3321997458207327433 108.888550110000000004 0.00000000
5 69.0302487880370006373 112.446999460000000001 0.00000000
7 66.5648827598928220436 111.023619720000000004 0.00000000
5 70.2629318021090899307 114.582069070000000001 0.00000000
7 67.7975657739649113370 113.158689330000000003 0.00000000
5 71.4956148161811792310 116.717138680000000001 0.00000000
7 69.0302487880370006373 115.293758940000000003 0.00000000
5 72.7282978302532685244 118.852208290000000000 0.00000000
7 70.2629318021090899307 117.428828550000000003 0.00000000
5 73.9609808443253578247 120.987277900000000007 0.00000000
7 71.4956148161811792310 119.563898160000000009 0.00000000
5 75.1936638583974471181 123.122347510000000007 0.00000000
7 72.7282978302532685244 121.698967770000000009 0.00000000
5 7.39609808443253578239 1.42337973999999999996 0.00000000
7 4.93073205628835718826 0.00000000000000000000 0.00000000
5 8.62878109850462507967 3.55844935000000000018 0.00000000
7 6.16341507036044648511 2.13506961000000000011 0.00000000
5 9.86146411257671437652 5.69351896000000000028 0.00000000
7 7.39609808443253578239 4.27013922000000000021 0.00000000
5 11.0941471266488036734 7.82858857000000000039 0.00000000
7 8.62878109850462507967 6.40520883000000000032 0.00000000
5 12.3268301407208929702 9.96365818000000000049 0.00000000
7 9.86146411257671437652 8.54027844000000000042 0.00000000
5 13.5595131547929822671 12.0987277900000000002 0.00000000
7 11.0941471266488036734 10.6753480500000000001 0.00000000
5 14.7921961688650715639 14.2337974000000000007 0.00000000
7 12.3268301407208929702 12.8104176600000000006 0.00000000
5 16.0248791829371608625 16.3688670100000000004 0.00000000
7 13.5595131547929822679 14.9454872700000000012 0.00000000
5 17.2575621970092501593 18.5039366200000000000 0.00000000
7 14.7921961688650715648 17.0805568800000000008 0.00000000
5 18.4902452110813394562 20.6390062299999999997 0.00000000
7 16.0248791829371608625 19.2156264900000000005 0.00000000
5 19.7229282251534287530 22.7740758399999999994 0.00000000
7 17.2575621970092501593 21.3506961000000000002 0.00000000
5 20.9556112392255180499 24.9091454500000000008 0.00000000
7 18.4902452110813394562 23.4857657100000000016 0.00000000
5 22.1882942532976073467 27.0442150600000000005 0.00000000
7 19.7229282251534287530 25.6208353200000000013 0.00000000
5 23.4209772673696966436 29.1792846700000000001 0.00000000
7 20.9556112392255180499 27.7559049300000000009 0.00000000
5 24.6536602814417859404 31.3143542800000000016 0.00000000
7 22.1882942532976073467 29.8909745400000000023 0.00000000
5 25.8863432955138752373 33.4494238900000000030 0.00000000
7 23.4209772673696966436 32.0260441500000000020 0.00000000
5 27.1190263095859645341 35.5844935000000000026 0.00000000
7 24.6536602814417859404 34.1611137600000000017 0.00000000
5 28.3517093236580538310 37.7195631100000000023 0.00000000
7 25.8863432955138752373 36.2961833700000000014 0.00000000
5 29.5843923377301431278 39.8546327200000000020 0.00000000
7 27.1190263095859645341 38.4312529800000000010 0.00000000
5 30.8170753518022324247 41.9897023300000000016 0.00000000
7 28.3517093236580538310 40.5663225900000000007 0.00000000
5 32.0497583658743217215 44.1247719400000000013 0.00000000
7 29.5843923377301431278 42.7013922000000000004 0.00000000
5 33.2824413799464110218 46.2598415500000000045 0.00000000
7 30.8170753518022324281 44.8364618100000000035 0.00000000
5 34.5151243940185003187 48.3949111600000000041 0.00000000
7 32.0497583658743217250 46.9715314200000000032 0.00000000
5 35.7478074080905896155 50.5299807700000000038 0.00000000
7 33.2824413799464110218 49.1066010300000000029 0.00000000
5 36.9804904221626789124 52.6650503800000000035 0.00000000
7 34.5151243940185003187 51.2416706400000000025 0.00000000
5 38.2131734362347682092 54.8001199900000000031 0.00000000
7 35.7478074080905896155 53.3767402500000000022 0.00000000
5 39.4458564503068575061 56.9351896000000000028 0.00000000
7 36.9804904221626789124 55.5118098600000000019 0.00000000
5 40.6785394643789468029 59.0702592100000000025 0.00000000
7 38.2131734362347682092 57.6468794700000000016 0.00000000
5 41.9112224784510360998 61.2053288200000000056 0.00000000
7 39.4458564503068575061 59.7819490800000000047 0.00000000
5 43.1439054925231253966 63.3403984300000000053 0.00000000
7 40.6785394643789468029 61.9170186900000000044 0.00000000
5 44.3765885065952146935 65.4754680400000000015 0.00000000
7 41.9112224784510360998 64.0520883000000000040 0.00000000
5 45.6092715206673039903 67.6105376500000000012 0.00000000
7 43.1439054925231253966 66.1871579100000000037 0.00000000
5 46.8419545347393932871 69.7456072600000000009 0.00000000
7 44.3765885065952146935 68.3222275200000000034 0.00000000
5 48.0746375488114825840 71.8806768700000000005 0.00000000
7 45.6092715206673039903 70.4572971300000000031 0.00000000
5 49.3073205628835718808 74.0157464800000000002 0.00000000
7 46.8419545347393932871 72.5923667400000000027 0.00000000
5 50.5400035769556611777 76.1508160899999999999 0.00000000
7 48.0746375488114825840 74.7274363500000000024 0.00000000
5 51.7726865910277504745 78.2858856999999999995 0.00000000
7 49.3073205628835718808 76.8625059600000000021 0.00000000
5 53.0053696050998397714 80.4209553099999999992 0.00000000
7 50.5400035769556611777 78.9975755700000000017 0.00000000
5 54.2380526191719290682 82.5560249199999999989 0.00000000
7 51.7726865910277504745 81.1326451800000000014 0.00000000
5 55.4707356332440183651 84.6910945299999999986 0.00000000
7 53.0053696050998397714 83.2677147900000000011 0.00000000
5 56.7034186473161076619 86.8261641399999999982 0.00000000
7 54.2380526191719290682 85.4027844000000000008 0.00000000
5 57.9361016613881969622 88.9612337500000000048 0.00000000
7 55.4707356332440183685 87.5378540100000000074 0.00000000
5 59.1687846754602862591 91.0963033600000000045 0.00000000
7 56.7034186473161076654 89.6729236200000000070 0.00000000
5 60.4014676895323755559 93.2313729700000000042 0.00000000
7 57.9361016613881969622 91.8079932300000000067 0.00000000
5 61.6341507036044648528 95.3664425800000000039 0.00000000
7 59.1687846754602862591 93.9430628400000000064 0.00000000
5 62.8668337176765541496 97.5015121900000000035 0.00000000
7 60.4014676895323755559 96.0781324500000000061 0.00000000
5 64.0995167317486434500 99.6365818000000000032 0.00000000
7 61.6341507036044648528 98.2132020600000000057 0.00000000
5 65.3321997458207327433 101.771651410000000003 0.00000000
7 62.8668337176765541496 100.348271670000000005 0.00000000
5 66.5648827598928220436 103.906721020000000003 0.00000000
7 64.0995167317486434500 102.483341280000000005 0.00000000
5 67.7975657739649113370 106.041790630000000002 0.00000000
7 65.3321997458207327433 104.618410890000000005 0.00000000
5 69.0302487880370006373 108.176860240000000002 0.00000000
7 66.5648827598928220436 106.753480500000000004 0.00000000
5 70.2629318021090899307 110.311929850000000002 0.00000000
7 67.7975657739649113370 108.888550110000000004 0.00000000
5 71.4956148161811792310 112.446999460000000001 0.00000000
7 69.0302487880370006373 111.023619720000000004 0.00000000
5 72.7282978302532685244 114.582069070000000001 0.00000000
7 70.2629318021090899307 113.158689330000000003 0.00000000
5 73.9609808443253578247 116.717138680000000001 0.00000000
7 71.4956148161811792310 115.293758940000000003 0.00000000
5 75.1936638583974471181 118.852208290000000000 0.00000000
7 72.7282978302532685244 117.428828550000000003 0.00000000
5 76.4263468724695364184 120.987277900000000007 0.00000000
7 73.9609808443253578247 119.563898160000000009 0.00000000
5 77.6590298865416257118 123.122347510000000007 0.00000000
7 75.1936638583974471181 121.698967770000000009 0.00000000
5 9.86146411257671437652 1.42337973999999999996 0.00000000
7 7.39609808443253578239 0.00000000000000000000 0.00000000
5 11.0941471266488036734 3.55844935000000000018 0.00000000
7 8.62878109850462507967 2.13506961000000000011 0.00000000
5 12.3268301407208929702 5.69351896000000000028 0.00000000
7 9.86146411257671437652 4.27013922000000000021 0.00000000
5 13.5595131547929822671 7.82858857000000000039 0.00000000
7 11.0941471266488036734 6.40520883000000000032 0.00000000
5 14.7921961688650715639 9.96365818000000000049 0.00000000
7 12.3268301407208929702 8.54027844000000000042 0.00000000
5 16.0248791829371608608 12.0987277900000000002 0.00000000
7 13.5595131547929822671 10.6753480500000000001 0.00000000
5 17.2575621970092501593 14.2337974000000000007 0.00000000
7 14.7921961688650715648 12.8104176600000000006 0.00000000
5 18.4902452110813394562 16.3688670100000000004 0.00000000
7 16.0248791829371608625 14.9454872700000000012 0.00000000
5 19.7229282251534287530 18.5039366200000000000 0.00000000
7 17.2575621970092501593 17.0805568800000000008 0.00000000
5 20.9556112392255180499 20.6390062299999999997 0.00000000
7 18.4902452110813394562 19.2156264900000000005 0.00000000
5 22.1882942532976073467 22.7740758399999999994 0.00000000
7 19.7229282251534287530 21.3506961000000000002 0.00000000
5 23.4209772673696966436 24.9091454500000000008 0.00000000
7 20.9556112392255180499 23.4857657100000000016 0.00000000
5 24.6536602814417859404 27.0442150600000000005 0.00000000
7 22.1882942532976073467 25.6208353200000000013 0.00000000
[truncated: 7,114 more rows]
