# Supplementary material for: Sliding friction of graphene/hexagonal –boron nitride heterojunctions: a route to robust superlubricity
Source: Sci Rep. 2017 Sep 7;7:10851. doi: 10.1038/s41598-017-10522-8 (PMC5589749; doi:10.1038/s41598-017-10522-8)
Supplement: Supplementary file 6 — Dataset 2 [file 41598_2017_10522_MOESM6_ESM.csv]

9112
Rectangular supercell: Lx	Ly = 121.053030940988834041 121.608599999999999995 6=C 1=H 5=B 7=N
6 2.42106061881977668079 118.813000000000000000 0.00000000
6 0.00000000000000000000 117.415200000000000000 0.00000000
6 3.63159092822966502508 120.909699999999999995 0.00000000
6 1.21053030940988834430 119.511899999999999994 0.00000000
6 2.42106061881977668079 114.619599999999999998 0.00000000
6 0.00000000000000000000 113.221799999999999997 0.00000000
6 3.63159092822966501814 116.716299999999999999 0.00000000
6 1.21053030940988833736 115.318499999999999998 0.00000000
6 4.84212123763955335550 118.813000000000000000 0.00000000
6 2.42106061881977667471 117.415200000000000000 0.00000000
6 6.05265154704944169980 120.909699999999999995 0.00000000
6 3.63159092822966501901 119.511899999999999994 0.00000000
6 2.42106061881977668079 110.426199999999999996 0.00000000
6 0.00000000000000000000 109.028399999999999995 0.00000000
6 3.63159092822966501814 112.522899999999999997 0.00000000
6 1.21053030940988833736 111.125099999999999996 0.00000000
6 4.84212123763955336244 114.619599999999999998 0.00000000
6 2.42106061881977668165 113.221799999999999997 0.00000000
6 6.05265154704944169980 116.716299999999999999 0.00000000
6 3.63159092822966501901 115.318499999999999998 0.00000000
6 7.26318185645933003716 118.813000000000000000 0.00000000
6 4.84212123763955335637 117.415200000000000000 0.00000000
6 8.47371216586921838145 120.909699999999999995 0.00000000
6 6.05265154704944170067 119.511899999999999994 0.00000000
6 2.42106061881977668079 106.232800000000000000 0.00000000
6 0.00000000000000000000 104.834999999999999999 0.00000000
6 3.63159092822966502161 108.329499999999999994 0.00000000
6 1.21053030940988834083 106.931699999999999993 0.00000000
6 4.84212123763955336244 110.426199999999999996 0.00000000
6 2.42106061881977668165 109.028399999999999995 0.00000000
6 6.05265154704944169980 112.522899999999999997 0.00000000
6 3.63159092822966501901 111.125099999999999996 0.00000000
6 7.26318185645933004409 114.619599999999999998 0.00000000
6 4.84212123763955336331 113.221799999999999997 0.00000000
6 8.47371216586921838145 116.716299999999999999 0.00000000
6 6.05265154704944170067 115.318499999999999998 0.00000000
6 9.68424247527910671881 118.813000000000000000 0.00000000
6 7.26318185645933003802 117.415200000000000000 0.00000000
6 10.8947727846889950631 120.909699999999999995 0.00000000
6 8.47371216586921838232 119.511899999999999994 0.00000000
6 2.42106061881977668079 102.039399999999999998 0.00000000
6 0.00000000000000000000 100.641599999999999997 0.00000000
6 3.63159092822966502161 104.136099999999999999 0.00000000
6 1.21053030940988834083 102.738299999999999998 0.00000000
6 4.84212123763955336244 106.232800000000000000 0.00000000
6 2.42106061881977668165 104.834999999999999999 0.00000000
6 6.05265154704944170327 108.329499999999999994 0.00000000
6 3.63159092822966502248 106.931699999999999993 0.00000000
6 7.26318185645933004409 110.426199999999999996 0.00000000
6 4.84212123763955336331 109.028399999999999995 0.00000000
6 8.47371216586921838145 112.522899999999999997 0.00000000
6 6.05265154704944170067 111.125099999999999996 0.00000000
6 9.68424247527910672575 114.619599999999999998 0.00000000
6 7.26318185645933004496 113.221799999999999997 0.00000000
6 10.8947727846889950631 116.716299999999999999 0.00000000
6 8.47371216586921838232 115.318499999999999998 0.00000000
6 12.1053030940988834005 118.813000000000000000 0.00000000
6 9.68424247527910671968 117.415200000000000000 0.00000000
6 13.3158334035087717448 120.909699999999999995 0.00000000
6 10.8947727846889950640 119.511899999999999994 0.00000000
6 2.42106061881977668079 97.8459999999999999951 0.00000000
6 0.00000000000000000000 96.4481999999999999942 0.00000000
6 3.63159092822966502161 99.9426999999999999963 0.00000000
6 1.21053030940988834083 98.5448999999999999955 0.00000000
6 4.84212123763955336244 102.039399999999999998 0.00000000
6 2.42106061881977668165 100.641599999999999997 0.00000000
6 6.05265154704944170327 104.136099999999999999 0.00000000
6 3.63159092822966502248 102.738299999999999998 0.00000000
6 7.26318185645933004409 106.232800000000000000 0.00000000
6 4.84212123763955336331 104.834999999999999999 0.00000000
6 8.47371216586921838492 108.329499999999999994 0.00000000
6 6.05265154704944170413 106.931699999999999993 0.00000000
6 9.68424247527910672575 110.426199999999999996 0.00000000
6 7.26318185645933004496 109.028399999999999995 0.00000000
6 10.8947727846889950631 112.522899999999999997 0.00000000
6 8.47371216586921838232 111.125099999999999996 0.00000000
6 12.1053030940988834074 114.619599999999999998 0.00000000
6 9.68424247527910672662 113.221799999999999997 0.00000000
6 13.3158334035087717448 116.716299999999999999 0.00000000
6 10.8947727846889950640 115.318499999999999998 0.00000000
6 14.5263637129186600821 118.813000000000000000 0.00000000
6 12.1053030940988834013 117.415200000000000000 0.00000000
6 15.7368940223285484264 120.909699999999999995 0.00000000
6 13.3158334035087717456 119.511899999999999994 0.00000000
6 2.42106061881977668079 93.6525999999999999995 0.00000000
6 0.00000000000000000000 92.2547999999999999987 0.00000000
6 3.63159092822966502161 95.7493000000000000008 0.00000000
6 1.21053030940988834083 94.3514999999999999999 0.00000000
6 4.84212123763955336244 97.8459999999999999951 0.00000000
6 2.42106061881977668165 96.4481999999999999942 0.00000000
6 6.05265154704944170327 99.9426999999999999963 0.00000000
6 3.63159092822966502248 98.5448999999999999955 0.00000000
6 7.26318185645933004409 102.039399999999999998 0.00000000
6 4.84212123763955336331 100.641599999999999997 0.00000000
6 8.47371216586921838492 104.136099999999999999 0.00000000
6 6.05265154704944170413 102.738299999999999998 0.00000000
6 9.68424247527910672575 106.232800000000000000 0.00000000
6 7.26318185645933004496 104.834999999999999999 0.00000000
6 10.8947727846889950666 108.329499999999999994 0.00000000
6 8.47371216586921838579 106.931699999999999993 0.00000000
6 12.1053030940988834074 110.426199999999999996 0.00000000
6 9.68424247527910672662 109.028399999999999995 0.00000000
6 13.3158334035087717448 112.522899999999999997 0.00000000
6 10.8947727846889950640 111.125099999999999996 0.00000000
6 14.5263637129186600891 114.619599999999999998 0.00000000
6 12.1053030940988834083 113.221799999999999997 0.00000000
6 15.7368940223285484264 116.716299999999999999 0.00000000
6 13.3158334035087717456 115.318499999999999998 0.00000000
6 16.9474243317384367646 118.813000000000000000 0.00000000
6 14.5263637129186600830 117.415200000000000000 0.00000000
6 18.1579546411483251089 120.909699999999999995 0.00000000
6 15.7368940223285484273 119.511899999999999994 0.00000000
6 2.42106061881977668079 89.4591999999999999971 0.00000000
6 0.00000000000000000000 88.0613999999999999962 0.00000000
6 3.63159092822966502161 91.5558999999999999983 0.00000000
6 1.21053030940988834083 90.1580999999999999975 0.00000000
6 4.84212123763955335897 93.6525999999999999995 0.00000000
6 2.42106061881977667818 92.2547999999999999987 0.00000000
6 6.05265154704944169980 95.7493000000000000008 0.00000000
6 3.63159092822966501901 94.3514999999999999999 0.00000000
6 7.26318185645933004062 97.8459999999999999951 0.00000000
6 4.84212123763955335984 96.4481999999999999942 0.00000000
6 8.47371216586921838145 99.9426999999999999963 0.00000000
6 6.05265154704944170067 98.5448999999999999955 0.00000000
6 9.68424247527910672228 102.039399999999999998 0.00000000
6 7.26318185645933004149 100.641599999999999997 0.00000000
6 10.8947727846889950631 104.136099999999999999 0.00000000
6 8.47371216586921838232 102.738299999999999998 0.00000000
6 12.1053030940988834039 106.232800000000000000 0.00000000
6 9.68424247527910672315 104.834999999999999999 0.00000000
6 13.3158334035087717448 108.329499999999999994 0.00000000
6 10.8947727846889950640 106.931699999999999993 0.00000000
6 14.5263637129186600856 110.426199999999999996 0.00000000
6 12.1053030940988834048 109.028399999999999995 0.00000000
6 15.7368940223285484229 112.522899999999999997 0.00000000
6 13.3158334035087717422 111.125099999999999996 0.00000000
6 16.9474243317384367681 114.619599999999999998 0.00000000
6 14.5263637129186600865 113.221799999999999997 0.00000000
6 18.1579546411483251055 116.716299999999999999 0.00000000
6 15.7368940223285484238 115.318499999999999998 0.00000000
6 19.3684849505582134428 118.813000000000000000 0.00000000
6 16.9474243317384367612 117.415200000000000000 0.00000000
6 20.5790152599681017871 120.909699999999999995 0.00000000
6 18.1579546411483251055 119.511899999999999994 0.00000000
6 2.42106061881977668079 85.2657999999999999946 0.00000000
6 0.00000000000000000000 83.8679999999999999938 0.00000000
6 3.63159092822966502161 87.3624999999999999958 0.00000000
6 1.21053030940988834083 85.9646999999999999950 0.00000000
6 4.84212123763955336244 89.4591999999999999971 0.00000000
6 2.42106061881977668165 88.0613999999999999962 0.00000000
6 6.05265154704944170327 91.5558999999999999983 0.00000000
6 3.63159092822966502248 90.1580999999999999975 0.00000000
6 7.26318185645933004062 93.6525999999999999995 0.00000000
6 4.84212123763955335984 92.2547999999999999987 0.00000000
6 8.47371216586921838145 95.7493000000000000008 0.00000000
6 6.05265154704944170067 94.3514999999999999999 0.00000000
6 9.68424247527910672228 97.8459999999999999951 0.00000000
6 7.26318185645933004149 96.4481999999999999942 0.00000000
6 10.8947727846889950631 99.9426999999999999963 0.00000000
6 8.47371216586921838232 98.5448999999999999955 0.00000000
6 12.1053030940988834039 102.039399999999999998 0.00000000
6 9.68424247527910672315 100.641599999999999997 0.00000000
6 13.3158334035087717448 104.136099999999999999 0.00000000
6 10.8947727846889950640 102.738299999999999998 0.00000000
6 14.5263637129186600856 106.232800000000000000 0.00000000
6 12.1053030940988834048 104.834999999999999999 0.00000000
6 15.7368940223285484264 108.329499999999999994 0.00000000
6 13.3158334035087717456 106.931699999999999993 0.00000000
6 16.9474243317384367681 110.426199999999999996 0.00000000
6 14.5263637129186600865 109.028399999999999995 0.00000000
6 18.1579546411483251055 112.522899999999999997 0.00000000
6 15.7368940223285484238 111.125099999999999996 0.00000000
6 19.3684849505582134498 114.619599999999999998 0.00000000
6 16.9474243317384367681 113.221799999999999997 0.00000000
6 20.5790152599681017871 116.716299999999999999 0.00000000
6 18.1579546411483251055 115.318499999999999998 0.00000000
6 21.7895455693779901245 118.813000000000000000 0.00000000
6 19.3684849505582134428 117.415200000000000000 0.00000000
6 23.0000758787878784688 120.909699999999999995 0.00000000
6 20.5790152599681017871 119.511899999999999994 0.00000000
6 2.42106061881977668079 81.0723999999999999991 0.00000000
6 0.00000000000000000000 79.6745999999999999983 0.00000000
6 3.63159092822966502161 83.1691000000000000003 0.00000000
6 1.21053030940988834083 81.7712999999999999995 0.00000000
6 4.84212123763955336244 85.2657999999999999946 0.00000000
6 2.42106061881977668165 83.8679999999999999938 0.00000000
6 6.05265154704944170327 87.3624999999999999958 0.00000000
6 3.63159092822966502248 85.9646999999999999950 0.00000000
6 7.26318185645933004409 89.4591999999999999971 0.00000000
6 4.84212123763955336331 88.0613999999999999962 0.00000000
6 8.47371216586921838492 91.5558999999999999983 0.00000000
6 6.05265154704944170413 90.1580999999999999975 0.00000000
6 9.68424247527910672228 93.6525999999999999995 0.00000000
6 7.26318185645933004149 92.2547999999999999987 0.00000000
6 10.8947727846889950631 95.7493000000000000008 0.00000000
6 8.47371216586921838232 94.3514999999999999999 0.00000000
6 12.1053030940988834039 97.8459999999999999951 0.00000000
6 9.68424247527910672315 96.4481999999999999942 0.00000000
6 13.3158334035087717448 99.9426999999999999963 0.00000000
6 10.8947727846889950640 98.5448999999999999955 0.00000000
6 14.5263637129186600856 102.039399999999999998 0.00000000
6 12.1053030940988834048 100.641599999999999997 0.00000000
6 15.7368940223285484264 104.136099999999999999 0.00000000
6 13.3158334035087717456 102.738299999999999998 0.00000000
6 16.9474243317384367681 106.232800000000000000 0.00000000
6 14.5263637129186600865 104.834999999999999999 0.00000000
6 18.1579546411483251089 108.329499999999999994 0.00000000
6 15.7368940223285484273 106.931699999999999993 0.00000000
6 19.3684849505582134498 110.426199999999999996 0.00000000
6 16.9474243317384367681 109.028399999999999995 0.00000000
6 20.5790152599681017871 112.522899999999999997 0.00000000
6 18.1579546411483251055 111.125099999999999996 0.00000000
6 21.7895455693779901314 114.619599999999999998 0.00000000
6 19.3684849505582134498 113.221799999999999997 0.00000000
6 23.0000758787878784688 116.716299999999999999 0.00000000
6 20.5790152599681017871 115.318499999999999998 0.00000000
6 24.2106061881977668061 118.813000000000000000 0.00000000
6 21.7895455693779901245 117.415200000000000000 0.00000000
6 25.4211364976076551504 120.909699999999999995 0.00000000
6 23.0000758787878784688 119.511899999999999994 0.00000000
6 2.42106061881977668079 76.8789999999999999966 0.00000000
6 0.00000000000000000000 75.4811999999999999958 0.00000000
6 3.63159092822966501814 78.9756999999999999978 0.00000000
6 1.21053030940988833736 77.5778999999999999970 0.00000000
6 4.84212123763955335897 81.0723999999999999991 0.00000000
6 2.42106061881977667818 79.6745999999999999983 0.00000000
6 6.05265154704944169980 83.1691000000000000003 0.00000000
6 3.63159092822966501901 81.7712999999999999995 0.00000000
6 7.26318185645933004062 85.2657999999999999946 0.00000000
6 4.84212123763955335984 83.8679999999999999938 0.00000000
6 8.47371216586921838145 87.3624999999999999958 0.00000000
6 6.05265154704944170067 85.9646999999999999950 0.00000000
6 9.68424247527910672228 89.4591999999999999971 0.00000000
6 7.26318185645933004149 88.0613999999999999962 0.00000000
6 10.8947727846889950631 91.5558999999999999983 0.00000000
6 8.47371216586921838232 90.1580999999999999975 0.00000000
6 12.1053030940988834005 93.6525999999999999995 0.00000000
6 9.68424247527910671968 92.2547999999999999987 0.00000000
6 13.3158334035087717413 95.7493000000000000008 0.00000000
6 10.8947727846889950605 94.3514999999999999999 0.00000000
6 14.5263637129186600821 97.8459999999999999951 0.00000000
6 12.1053030940988834013 96.4481999999999999942 0.00000000
6 15.7368940223285484229 99.9426999999999999963 0.00000000
6 13.3158334035087717422 98.5448999999999999955 0.00000000
6 16.9474243317384367646 102.039399999999999998 0.00000000
6 14.5263637129186600830 100.641599999999999997 0.00000000
6 18.1579546411483251055 104.136099999999999999 0.00000000
6 15.7368940223285484238 102.738299999999999998 0.00000000
6 19.3684849505582134463 106.232800000000000000 0.00000000
6 16.9474243317384367646 104.834999999999999999 0.00000000
6 20.5790152599681017871 108.329499999999999994 0.00000000
6 18.1579546411483251055 106.931699999999999993 0.00000000
6 21.7895455693779901279 110.426199999999999996 0.00000000
6 19.3684849505582134463 109.028399999999999995 0.00000000
6 23.0000758787878784653 112.522899999999999997 0.00000000
6 20.5790152599681017836 111.125099999999999996 0.00000000
6 24.2106061881977668096 114.619599999999999998 0.00000000
6 21.7895455693779901279 113.221799999999999997 0.00000000
6 25.4211364976076551470 116.716299999999999999 0.00000000
6 23.0000758787878784653 115.318499999999999998 0.00000000
6 26.6316668070175434843 118.813000000000000000 0.00000000
6 24.2106061881977668027 117.415200000000000000 0.00000000
6 27.8421971164274318286 120.909699999999999995 0.00000000
6 25.4211364976076551470 119.511899999999999994 0.00000000
6 2.42106061881977668079 72.6856000000000000011 0.00000000
6 0.00000000000000000000 71.2878000000000000003 0.00000000
6 3.63159092822966502161 74.7822999999999999954 0.00000000
6 1.21053030940988834083 73.3844999999999999946 0.00000000
6 4.84212123763955336244 76.8789999999999999966 0.00000000
6 2.42106061881977668165 75.4811999999999999958 0.00000000
6 6.05265154704944169980 78.9756999999999999978 0.00000000
6 3.63159092822966501901 77.5778999999999999970 0.00000000
6 7.26318185645933004062 81.0723999999999999991 0.00000000
6 4.84212123763955335984 79.6745999999999999983 0.00000000
6 8.47371216586921838145 83.1691000000000000003 0.00000000
6 6.05265154704944170067 81.7712999999999999995 0.00000000
6 9.68424247527910672228 85.2657999999999999946 0.00000000
6 7.26318185645933004149 83.8679999999999999938 0.00000000
6 10.8947727846889950631 87.3624999999999999958 0.00000000
6 8.47371216586921838232 85.9646999999999999950 0.00000000
6 12.1053030940988834039 89.4591999999999999971 0.00000000
6 9.68424247527910672315 88.0613999999999999962 0.00000000
6 13.3158334035087717448 91.5558999999999999983 0.00000000
6 10.8947727846889950640 90.1580999999999999975 0.00000000
6 14.5263637129186600821 93.6525999999999999995 0.00000000
6 12.1053030940988834013 92.2547999999999999987 0.00000000
6 15.7368940223285484229 95.7493000000000000008 0.00000000
6 13.3158334035087717422 94.3514999999999999999 0.00000000
6 16.9474243317384367646 97.8459999999999999951 0.00000000
6 14.5263637129186600830 96.4481999999999999942 0.00000000
6 18.1579546411483251055 99.9426999999999999963 0.00000000
6 15.7368940223285484238 98.5448999999999999955 0.00000000
6 19.3684849505582134463 102.039399999999999998 0.00000000
6 16.9474243317384367646 100.641599999999999997 0.00000000
6 20.5790152599681017871 104.136099999999999999 0.00000000
6 18.1579546411483251055 102.738299999999999998 0.00000000
6 21.7895455693779901279 106.232800000000000000 0.00000000
6 19.3684849505582134463 104.834999999999999999 0.00000000
6 23.0000758787878784688 108.329499999999999994 0.00000000
6 20.5790152599681017871 106.931699999999999993 0.00000000
6 24.2106061881977668096 110.426199999999999996 0.00000000
6 21.7895455693779901279 109.028399999999999995 0.00000000
6 25.4211364976076551470 112.522899999999999997 0.00000000
6 23.0000758787878784653 111.125099999999999996 0.00000000
6 26.6316668070175434913 114.619599999999999998 0.00000000
6 24.2106061881977668096 113.221799999999999997 0.00000000
6 27.8421971164274318286 116.716299999999999999 0.00000000
6 25.4211364976076551470 115.318499999999999998 0.00000000
6 29.0527274258373201660 118.813000000000000000 0.00000000
6 26.6316668070175434843 117.415200000000000000 0.00000000
6 30.2632577352472085103 120.909699999999999995 0.00000000
6 27.8421971164274318286 119.511899999999999994 0.00000000
6 2.42106061881977668079 68.4921999999999999986 0.00000000
6 0.00000000000000000000 67.0943999999999999978 0.00000000
6 3.63159092822966502161 70.5888999999999999999 0.00000000
6 1.21053030940988834083 69.1910999999999999990 0.00000000
6 4.84212123763955336244 72.6856000000000000011 0.00000000
6 2.42106061881977668165 71.2878000000000000003 0.00000000
6 6.05265154704944170327 74.7822999999999999954 0.00000000
6 3.63159092822966502248 73.3844999999999999946 0.00000000
6 7.26318185645933004409 76.8789999999999999966 0.00000000
6 4.84212123763955336331 75.4811999999999999958 0.00000000
6 8.47371216586921838145 78.9756999999999999978 0.00000000
6 6.05265154704944170067 77.5778999999999999970 0.00000000
6 9.68424247527910672228 81.0723999999999999991 0.00000000
6 7.26318185645933004149 79.6745999999999999983 0.00000000
6 10.8947727846889950631 83.1691000000000000003 0.00000000
6 8.47371216586921838232 81.7712999999999999995 0.00000000
6 12.1053030940988834039 85.2657999999999999946 0.00000000
6 9.68424247527910672315 83.8679999999999999938 0.00000000
6 13.3158334035087717448 87.3624999999999999958 0.00000000
6 10.8947727846889950640 85.9646999999999999950 0.00000000
6 14.5263637129186600856 89.4591999999999999971 0.00000000
6 12.1053030940988834048 88.0613999999999999962 0.00000000
6 15.7368940223285484264 91.5558999999999999983 0.00000000
6 13.3158334035087717456 90.1580999999999999975 0.00000000
6 16.9474243317384367646 93.6525999999999999995 0.00000000
6 14.5263637129186600830 92.2547999999999999987 0.00000000
6 18.1579546411483251055 95.7493000000000000008 0.00000000
6 15.7368940223285484238 94.3514999999999999999 0.00000000
6 19.3684849505582134463 97.8459999999999999951 0.00000000
6 16.9474243317384367646 96.4481999999999999942 0.00000000
6 20.5790152599681017871 99.9426999999999999963 0.00000000
6 18.1579546411483251055 98.5448999999999999955 0.00000000
6 21.7895455693779901279 102.039399999999999998 0.00000000
6 19.3684849505582134463 100.641599999999999997 0.00000000
6 23.0000758787878784688 104.136099999999999999 0.00000000
6 20.5790152599681017871 102.738299999999999998 0.00000000
6 24.2106061881977668096 106.232800000000000000 0.00000000
6 21.7895455693779901279 104.834999999999999999 0.00000000
6 25.4211364976076551504 108.329499999999999994 0.00000000
6 23.0000758787878784688 106.931699999999999993 0.00000000
6 26.6316668070175434913 110.426199999999999996 0.00000000
6 24.2106061881977668096 109.028399999999999995 0.00000000
6 27.8421971164274318286 112.522899999999999997 0.00000000
6 25.4211364976076551470 111.125099999999999996 0.00000000
6 29.0527274258373201729 114.619599999999999998 0.00000000
6 26.6316668070175434913 113.221799999999999997 0.00000000
6 30.2632577352472085103 116.716299999999999999 0.00000000
6 27.8421971164274318286 115.318499999999999998 0.00000000
6 31.4737880446570968476 118.813000000000000000 0.00000000
6 29.0527274258373201660 117.415200000000000000 0.00000000
6 32.6843183540669851919 120.909699999999999995 0.00000000
6 30.2632577352472085103 119.511899999999999994 0.00000000
6 2.42106061881977668079 64.2987999999999999962 0.00000000
6 0.00000000000000000000 62.9009999999999999988 0.00000000
6 3.63159092822966502161 66.3954999999999999974 0.00000000
6 1.21053030940988834083 64.9976999999999999966 0.00000000
6 4.84212123763955336244 68.4921999999999999986 0.00000000
6 2.42106061881977668165 67.0943999999999999978 0.00000000
6 6.05265154704944170327 70.5888999999999999999 0.00000000
6 3.63159092822966502248 69.1910999999999999990 0.00000000
6 7.26318185645933004409 72.6856000000000000011 0.00000000
6 4.84212123763955336331 71.2878000000000000003 0.00000000
6 8.47371216586921838492 74.7822999999999999954 0.00000000
6 6.05265154704944170413 73.3844999999999999946 0.00000000
6 9.68424247527910672575 76.8789999999999999966 0.00000000
6 7.26318185645933004496 75.4811999999999999958 0.00000000
6 10.8947727846889950631 78.9756999999999999978 0.00000000
6 8.47371216586921838232 77.5778999999999999970 0.00000000
6 12.1053030940988834039 81.0723999999999999991 0.00000000
6 9.68424247527910672315 79.6745999999999999983 0.00000000
6 13.3158334035087717448 83.1691000000000000003 0.00000000
6 10.8947727846889950640 81.7712999999999999995 0.00000000
6 14.5263637129186600856 85.2657999999999999946 0.00000000
6 12.1053030940988834048 83.8679999999999999938 0.00000000
6 15.7368940223285484264 87.3624999999999999958 0.00000000
6 13.3158334035087717456 85.9646999999999999950 0.00000000
6 16.9474243317384367681 89.4591999999999999971 0.00000000
6 14.5263637129186600865 88.0613999999999999962 0.00000000
6 18.1579546411483251089 91.5558999999999999983 0.00000000
6 15.7368940223285484273 90.1580999999999999975 0.00000000
6 19.3684849505582134463 93.6525999999999999995 0.00000000
6 16.9474243317384367646 92.2547999999999999987 0.00000000
6 20.5790152599681017871 95.7493000000000000008 0.00000000
6 18.1579546411483251055 94.3514999999999999999 0.00000000
6 21.7895455693779901279 97.8459999999999999951 0.00000000
6 19.3684849505582134463 96.4481999999999999942 0.00000000
6 23.0000758787878784688 99.9426999999999999963 0.00000000
6 20.5790152599681017871 98.5448999999999999955 0.00000000
6 24.2106061881977668096 102.039399999999999998 0.00000000
6 21.7895455693779901279 100.641599999999999997 0.00000000
6 25.4211364976076551504 104.136099999999999999 0.00000000
6 23.0000758787878784688 102.738299999999999998 0.00000000
6 26.6316668070175434913 106.232800000000000000 0.00000000
6 24.2106061881977668096 104.834999999999999999 0.00000000
6 27.8421971164274318321 108.329499999999999994 0.00000000
6 25.4211364976076551504 106.931699999999999993 0.00000000
6 29.0527274258373201729 110.426199999999999996 0.00000000
6 26.6316668070175434913 109.028399999999999995 0.00000000
6 30.2632577352472085103 112.522899999999999997 0.00000000
6 27.8421971164274318286 111.125099999999999996 0.00000000
6 31.4737880446570968546 114.619599999999999998 0.00000000
6 29.0527274258373201729 113.221799999999999997 0.00000000
6 32.6843183540669851919 116.716299999999999999 0.00000000
6 30.2632577352472085103 115.318499999999999998 0.00000000
6 33.8948486634768735293 118.813000000000000000 0.00000000
6 31.4737880446570968476 117.415200000000000000 0.00000000
6 35.1053789728867618736 120.909699999999999995 0.00000000
6 32.6843183540669851919 119.511899999999999994 0.00000000
6 2.42106061881977668079 60.1054000000000000006 0.00000000
6 0.00000000000000000000 58.7075999999999999998 0.00000000
6 3.63159092822966502161 62.2020999999999999984 0.00000000
6 1.21053030940988834083 60.8042999999999999976 0.00000000
6 4.84212123763955336244 64.2987999999999999962 0.00000000
6 2.42106061881977668165 62.9009999999999999988 0.00000000
6 6.05265154704944170327 66.3954999999999999974 0.00000000
6 3.63159092822966502248 64.9976999999999999966 0.00000000
6 7.26318185645933004409 68.4921999999999999986 0.00000000
6 4.84212123763955336331 67.0943999999999999978 0.00000000
6 8.47371216586921838492 70.5888999999999999999 0.00000000
6 6.05265154704944170413 69.1910999999999999990 0.00000000
6 9.68424247527910672575 72.6856000000000000011 0.00000000
6 7.26318185645933004496 71.2878000000000000003 0.00000000
6 10.8947727846889950666 74.7822999999999999954 0.00000000
6 8.47371216586921838579 73.3844999999999999946 0.00000000
6 12.1053030940988834074 76.8789999999999999966 0.00000000
6 9.68424247527910672662 75.4811999999999999958 0.00000000
6 13.3158334035087717448 78.9756999999999999978 0.00000000
6 10.8947727846889950640 77.5778999999999999970 0.00000000
6 14.5263637129186600856 81.0723999999999999991 0.00000000
6 12.1053030940988834048 79.6745999999999999983 0.00000000
6 15.7368940223285484264 83.1691000000000000003 0.00000000
6 13.3158334035087717456 81.7712999999999999995 0.00000000
6 16.9474243317384367681 85.2657999999999999946 0.00000000
6 14.5263637129186600865 83.8679999999999999938 0.00000000
6 18.1579546411483251089 87.3624999999999999958 0.00000000
6 15.7368940223285484273 85.9646999999999999950 0.00000000
6 19.3684849505582134498 89.4591999999999999971 0.00000000
6 16.9474243317384367681 88.0613999999999999962 0.00000000
6 20.5790152599681017906 91.5558999999999999983 0.00000000
6 18.1579546411483251089 90.1580999999999999975 0.00000000
6 21.7895455693779901279 93.6525999999999999995 0.00000000
6 19.3684849505582134463 92.2547999999999999987 0.00000000
6 23.0000758787878784688 95.7493000000000000008 0.00000000
6 20.5790152599681017871 94.3514999999999999999 0.00000000
6 24.2106061881977668096 97.8459999999999999951 0.00000000
6 21.7895455693779901279 96.4481999999999999942 0.00000000
6 25.4211364976076551504 99.9426999999999999963 0.00000000
6 23.0000758787878784688 98.5448999999999999955 0.00000000
6 26.6316668070175434913 102.039399999999999998 0.00000000
6 24.2106061881977668096 100.641599999999999997 0.00000000
6 27.8421971164274318321 104.136099999999999999 0.00000000
6 25.4211364976076551504 102.738299999999999998 0.00000000
6 29.0527274258373201729 106.232800000000000000 0.00000000
6 26.6316668070175434913 104.834999999999999999 0.00000000
6 30.2632577352472085137 108.329499999999999994 0.00000000
6 27.8421971164274318321 106.931699999999999993 0.00000000
6 31.4737880446570968546 110.426199999999999996 0.00000000
6 29.0527274258373201729 109.028399999999999995 0.00000000
6 32.6843183540669851919 112.522899999999999997 0.00000000
6 30.2632577352472085103 111.125099999999999996 0.00000000
6 33.8948486634768735362 114.619599999999999998 0.00000000
6 31.4737880446570968546 113.221799999999999997 0.00000000
6 35.1053789728867618736 116.716299999999999999 0.00000000
6 32.6843183540669851919 115.318499999999999998 0.00000000
6 36.3159092822966502109 118.813000000000000000 0.00000000
6 33.8948486634768735293 117.415200000000000000 0.00000000
6 37.5264395917065385552 120.909699999999999995 0.00000000
6 35.1053789728867618736 119.511899999999999994 0.00000000
6 2.42106061881977668079 55.9119999999999999982 0.00000000
6 0.00000000000000000000 54.5141999999999999973 0.00000000
6 3.63159092822966502161 58.0086999999999999994 0.00000000
6 1.21053030940988834083 56.6108999999999999986 0.00000000
6 4.84212123763955335897 60.1054000000000000006 0.00000000
6 2.42106061881977667818 58.7075999999999999998 0.00000000
6 6.05265154704944169980 62.2020999999999999984 0.00000000
6 3.63159092822966501901 60.8042999999999999976 0.00000000
6 7.26318185645933004062 64.2987999999999999962 0.00000000
6 4.84212123763955335984 62.9009999999999999988 0.00000000
6 8.47371216586921838145 66.3954999999999999974 0.00000000
6 6.05265154704944170067 64.9976999999999999966 0.00000000
6 9.68424247527910672228 68.4921999999999999986 0.00000000
6 7.26318185645933004149 67.0943999999999999978 0.00000000
6 10.8947727846889950631 70.5888999999999999999 0.00000000
6 8.47371216586921838232 69.1910999999999999990 0.00000000
6 12.1053030940988834039 72.6856000000000000011 0.00000000
6 9.68424247527910672315 71.2878000000000000003 0.00000000
6 13.3158334035087717448 74.7822999999999999954 0.00000000
6 10.8947727846889950640 73.3844999999999999946 0.00000000
6 14.5263637129186600856 76.8789999999999999966 0.00000000
6 12.1053030940988834048 75.4811999999999999958 0.00000000
6 15.7368940223285484229 78.9756999999999999978 0.00000000
6 13.3158334035087717422 77.5778999999999999970 0.00000000
6 16.9474243317384367646 81.0723999999999999991 0.00000000
6 14.5263637129186600830 79.6745999999999999983 0.00000000
6 18.1579546411483251055 83.1691000000000000003 0.00000000
6 15.7368940223285484238 81.7712999999999999995 0.00000000
6 19.3684849505582134463 85.2657999999999999946 0.00000000
6 16.9474243317384367646 83.8679999999999999938 0.00000000
6 20.5790152599681017871 87.3624999999999999958 0.00000000
6 18.1579546411483251055 85.9646999999999999950 0.00000000
6 21.7895455693779901279 89.4591999999999999971 0.00000000
6 19.3684849505582134463 88.0613999999999999962 0.00000000
6 23.0000758787878784688 91.5558999999999999983 0.00000000
6 20.5790152599681017871 90.1580999999999999975 0.00000000
6 24.2106061881977668061 93.6525999999999999995 0.00000000
6 21.7895455693779901245 92.2547999999999999987 0.00000000
6 25.4211364976076551470 95.7493000000000000008 0.00000000
6 23.0000758787878784653 94.3514999999999999999 0.00000000
6 26.6316668070175434878 97.8459999999999999951 0.00000000
6 24.2106061881977668061 96.4481999999999999942 0.00000000
6 27.8421971164274318286 99.9426999999999999963 0.00000000
6 25.4211364976076551470 98.5448999999999999955 0.00000000
6 29.0527274258373201694 102.039399999999999998 0.00000000
6 26.6316668070175434878 100.641599999999999997 0.00000000
6 30.2632577352472085103 104.136099999999999999 0.00000000
6 27.8421971164274318286 102.738299999999999998 0.00000000
6 31.4737880446570968511 106.232800000000000000 0.00000000
6 29.0527274258373201694 104.834999999999999999 0.00000000
6 32.6843183540669851919 108.329499999999999994 0.00000000
6 30.2632577352472085103 106.931699999999999993 0.00000000
6 33.8948486634768735327 110.426199999999999996 0.00000000
6 31.4737880446570968511 109.028399999999999995 0.00000000
6 35.1053789728867618701 112.522899999999999997 0.00000000
6 32.6843183540669851884 111.125099999999999996 0.00000000
6 36.3159092822966502144 114.619599999999999998 0.00000000
6 33.8948486634768735327 113.221799999999999997 0.00000000
6 37.5264395917065385518 116.716299999999999999 0.00000000
6 35.1053789728867618701 115.318499999999999998 0.00000000
6 38.7369699011164268891 118.813000000000000000 0.00000000
6 36.3159092822966502075 117.415200000000000000 0.00000000
6 39.9475002105263152334 120.909699999999999995 0.00000000
6 37.5264395917065385518 119.511899999999999994 0.00000000
6 2.42106061881977668079 51.7185999999999999992 0.00000000
6 0.00000000000000000000 50.3207999999999999984 0.00000000
6 3.63159092822966502161 53.8153000000000000004 0.00000000
6 1.21053030940988834083 52.4174999999999999996 0.00000000
6 4.84212123763955336244 55.9119999999999999982 0.00000000
6 2.42106061881977668165 54.5141999999999999973 0.00000000
6 6.05265154704944170327 58.0086999999999999994 0.00000000
6 3.63159092822966502248 56.6108999999999999986 0.00000000
6 7.26318185645933004062 60.1054000000000000006 0.00000000
6 4.84212123763955335984 58.7075999999999999998 0.00000000
6 8.47371216586921838145 62.2020999999999999984 0.00000000
6 6.05265154704944170067 60.8042999999999999976 0.00000000
6 9.68424247527910672228 64.2987999999999999962 0.00000000
6 7.26318185645933004149 62.9009999999999999988 0.00000000
6 10.8947727846889950631 66.3954999999999999974 0.00000000
6 8.47371216586921838232 64.9976999999999999966 0.00000000
6 12.1053030940988834039 68.4921999999999999986 0.00000000
6 9.68424247527910672315 67.0943999999999999978 0.00000000
6 13.3158334035087717448 70.5888999999999999999 0.00000000
6 10.8947727846889950640 69.1910999999999999990 0.00000000
6 14.5263637129186600856 72.6856000000000000011 0.00000000
6 12.1053030940988834048 71.2878000000000000003 0.00000000
6 15.7368940223285484264 74.7822999999999999954 0.00000000
6 13.3158334035087717456 73.3844999999999999946 0.00000000
6 16.9474243317384367681 76.8789999999999999966 0.00000000
6 14.5263637129186600865 75.4811999999999999958 0.00000000
6 18.1579546411483251055 78.9756999999999999978 0.00000000
6 15.7368940223285484238 77.5778999999999999970 0.00000000
6 19.3684849505582134463 81.0723999999999999991 0.00000000
6 16.9474243317384367646 79.6745999999999999983 0.00000000
6 20.5790152599681017871 83.1691000000000000003 0.00000000
6 18.1579546411483251055 81.7712999999999999995 0.00000000
6 21.7895455693779901279 85.2657999999999999946 0.00000000
6 19.3684849505582134463 83.8679999999999999938 0.00000000
6 23.0000758787878784688 87.3624999999999999958 0.00000000
6 20.5790152599681017871 85.9646999999999999950 0.00000000
6 24.2106061881977668096 89.4591999999999999971 0.00000000
6 21.7895455693779901279 88.0613999999999999962 0.00000000
6 25.4211364976076551504 91.5558999999999999983 0.00000000
6 23.0000758787878784688 90.1580999999999999975 0.00000000
6 26.6316668070175434878 93.6525999999999999995 0.00000000
6 24.2106061881977668061 92.2547999999999999987 0.00000000
6 27.8421971164274318286 95.7493000000000000008 0.00000000
6 25.4211364976076551470 94.3514999999999999999 0.00000000
6 29.0527274258373201694 97.8459999999999999951 0.00000000
6 26.6316668070175434878 96.4481999999999999942 0.00000000
6 30.2632577352472085103 99.9426999999999999963 0.00000000
6 27.8421971164274318286 98.5448999999999999955 0.00000000
6 31.4737880446570968511 102.039399999999999998 0.00000000
6 29.0527274258373201694 100.641599999999999997 0.00000000
6 32.6843183540669851919 104.136099999999999999 0.00000000
6 30.2632577352472085103 102.738299999999999998 0.00000000
6 33.8948486634768735327 106.232800000000000000 0.00000000
6 31.4737880446570968511 104.834999999999999999 0.00000000
6 35.1053789728867618736 108.329499999999999994 0.00000000
6 32.6843183540669851919 106.931699999999999993 0.00000000
6 36.3159092822966502144 110.426199999999999996 0.00000000
6 33.8948486634768735327 109.028399999999999995 0.00000000
6 37.5264395917065385518 112.522899999999999997 0.00000000
6 35.1053789728867618701 111.125099999999999996 0.00000000
6 38.7369699011164268961 114.619599999999999998 0.00000000
6 36.3159092822966502144 113.221799999999999997 0.00000000
6 39.9475002105263152334 116.716299999999999999 0.00000000
6 37.5264395917065385518 115.318499999999999998 0.00000000
6 41.1580305199362035708 118.813000000000000000 0.00000000
6 38.7369699011164268891 117.415200000000000000 0.00000000
6 42.3685608293460919151 120.909699999999999995 0.00000000
6 39.9475002105263152334 119.511899999999999994 0.00000000
6 2.42106061881977668079 47.5252000000000000002 0.00000000
6 0.00000000000000000000 46.1273999999999999994 0.00000000
6 3.63159092822966502161 49.6218999999999999979 0.00000000
6 1.21053030940988834083 48.2240999999999999971 0.00000000
6 4.84212123763955336244 51.7185999999999999992 0.00000000
6 2.42106061881977668165 50.3207999999999999984 0.00000000
6 6.05265154704944170327 53.8153000000000000004 0.00000000
6 3.63159092822966502248 52.4174999999999999996 0.00000000
6 7.26318185645933004409 55.9119999999999999982 0.00000000
6 4.84212123763955336331 54.5141999999999999973 0.00000000
6 8.47371216586921838492 58.0086999999999999994 0.00000000
6 6.05265154704944170413 56.6108999999999999986 0.00000000
6 9.68424247527910672228 60.1054000000000000006 0.00000000
6 7.26318185645933004149 58.7075999999999999998 0.00000000
6 10.8947727846889950631 62.2020999999999999984 0.00000000
6 8.47371216586921838232 60.8042999999999999976 0.00000000
6 12.1053030940988834039 64.2987999999999999962 0.00000000
6 9.68424247527910672315 62.9009999999999999988 0.00000000
6 13.3158334035087717448 66.3954999999999999974 0.00000000
6 10.8947727846889950640 64.9976999999999999966 0.00000000
6 14.5263637129186600856 68.4921999999999999986 0.00000000
6 12.1053030940988834048 67.0943999999999999978 0.00000000
6 15.7368940223285484264 70.5888999999999999999 0.00000000
6 13.3158334035087717456 69.1910999999999999990 0.00000000
6 16.9474243317384367681 72.6856000000000000011 0.00000000
6 14.5263637129186600865 71.2878000000000000003 0.00000000
6 18.1579546411483251089 74.7822999999999999954 0.00000000
6 15.7368940223285484273 73.3844999999999999946 0.00000000
6 19.3684849505582134498 76.8789999999999999966 0.00000000
6 16.9474243317384367681 75.4811999999999999958 0.00000000
6 20.5790152599681017871 78.9756999999999999978 0.00000000
6 18.1579546411483251055 77.5778999999999999970 0.00000000
6 21.7895455693779901279 81.0723999999999999991 0.00000000
6 19.3684849505582134463 79.6745999999999999983 0.00000000
6 23.0000758787878784688 83.1691000000000000003 0.00000000
6 20.5790152599681017871 81.7712999999999999995 0.00000000
6 24.2106061881977668096 85.2657999999999999946 0.00000000
6 21.7895455693779901279 83.8679999999999999938 0.00000000
6 25.4211364976076551504 87.3624999999999999958 0.00000000
6 23.0000758787878784688 85.9646999999999999950 0.00000000
6 26.6316668070175434913 89.4591999999999999971 0.00000000
6 24.2106061881977668096 88.0613999999999999962 0.00000000
6 27.8421971164274318321 91.5558999999999999983 0.00000000
6 25.4211364976076551504 90.1580999999999999975 0.00000000
6 29.0527274258373201694 93.6525999999999999995 0.00000000
6 26.6316668070175434878 92.2547999999999999987 0.00000000
6 30.2632577352472085103 95.7493000000000000008 0.00000000
6 27.8421971164274318286 94.3514999999999999999 0.00000000
6 31.4737880446570968511 97.8459999999999999951 0.00000000
6 29.0527274258373201694 96.4481999999999999942 0.00000000
6 32.6843183540669851919 99.9426999999999999963 0.00000000
6 30.2632577352472085103 98.5448999999999999955 0.00000000
6 33.8948486634768735327 102.039399999999999998 0.00000000
6 31.4737880446570968511 100.641599999999999997 0.00000000
6 35.1053789728867618736 104.136099999999999999 0.00000000
6 32.6843183540669851919 102.738299999999999998 0.00000000
6 36.3159092822966502144 106.232800000000000000 0.00000000
6 33.8948486634768735327 104.834999999999999999 0.00000000
6 37.5264395917065385552 108.329499999999999994 0.00000000
6 35.1053789728867618736 106.931699999999999993 0.00000000
6 38.7369699011164268961 110.426199999999999996 0.00000000
6 36.3159092822966502144 109.028399999999999995 0.00000000
6 39.9475002105263152334 112.522899999999999997 0.00000000
6 37.5264395917065385518 111.125099999999999996 0.00000000
6 41.1580305199362035777 114.619599999999999998 0.00000000
6 38.7369699011164268961 113.221799999999999997 0.00000000
6 42.3685608293460919151 116.716299999999999999 0.00000000
6 39.9475002105263152334 115.318499999999999998 0.00000000
6 43.5790911387559802524 118.813000000000000000 0.00000000
6 41.1580305199362035708 117.415200000000000000 0.00000000
6 44.7896214481658685967 120.909699999999999995 0.00000000
6 42.3685608293460919151 119.511899999999999994 0.00000000
6 2.42106061881977668079 43.3317999999999999977 0.00000000
6 0.00000000000000000000 41.9339999999999999969 0.00000000
6 3.63159092822966502161 45.4284999999999999989 0.00000000
6 1.21053030940988834083 44.0306999999999999981 0.00000000
6 4.84212123763955336071 47.5252000000000000002 0.00000000
6 2.42106061881977667992 46.1273999999999999994 0.00000000
6 6.05265154704944170153 49.6218999999999999979 0.00000000
6 3.63159092822966502075 48.2240999999999999971 0.00000000
6 7.26318185645933004236 51.7185999999999999992 0.00000000
6 4.84212123763955336157 50.3207999999999999984 0.00000000
6 8.47371216586921838319 53.8153000000000000004 0.00000000
6 6.05265154704944170240 52.4174999999999999996 0.00000000
6 9.68424247527910672401 55.9119999999999999982 0.00000000
6 7.26318185645933004323 54.5141999999999999973 0.00000000
6 10.8947727846889950648 58.0086999999999999994 0.00000000
6 8.47371216586921838405 56.6108999999999999986 0.00000000
6 12.1053030940988834022 60.1054000000000000006 0.00000000
6 9.68424247527910672141 58.7075999999999999998 0.00000000
6 13.3158334035087717430 62.2020999999999999984 0.00000000
6 10.8947727846889950622 60.8042999999999999976 0.00000000
6 14.5263637129186600839 64.2987999999999999962 0.00000000
6 12.1053030940988834031 62.9009999999999999988 0.00000000
6 15.7368940223285484247 66.3954999999999999974 0.00000000
6 13.3158334035087717439 64.9976999999999999966 0.00000000
6 16.9474243317384367646 68.4921999999999999986 0.00000000
6 14.5263637129186600847 67.0943999999999999978 0.00000000
6 18.1579546411483251055 70.5888999999999999999 0.00000000
6 15.7368940223285484255 69.1910999999999999990 0.00000000
6 19.3684849505582134463 72.6856000000000000011 0.00000000
6 16.9474243317384367664 71.2878000000000000003 0.00000000
6 20.5790152599681017871 74.7822999999999999954 0.00000000
6 18.1579546411483251072 73.3844999999999999946 0.00000000
6 21.7895455693779901279 76.8789999999999999966 0.00000000
6 19.3684849505582134480 75.4811999999999999958 0.00000000
6 23.0000758787878784653 78.9756999999999999978 0.00000000
6 20.5790152599681017854 77.5778999999999999970 0.00000000
6 24.2106061881977668061 81.0723999999999999991 0.00000000
6 21.7895455693779901262 79.6745999999999999983 0.00000000
6 25.4211364976076551470 83.1691000000000000003 0.00000000
6 23.0000758787878784670 81.7712999999999999995 0.00000000
6 26.6316668070175434878 85.2657999999999999946 0.00000000
6 24.2106061881977668079 83.8679999999999999938 0.00000000
6 27.8421971164274318286 87.3624999999999999958 0.00000000
6 25.4211364976076551487 85.9646999999999999950 0.00000000
6 29.0527274258373201694 89.4591999999999999971 0.00000000
6 26.6316668070175434895 88.0613999999999999962 0.00000000
6 30.2632577352472085103 91.5558999999999999983 0.00000000
6 27.8421971164274318303 90.1580999999999999975 0.00000000
6 31.4737880446570968476 93.6525999999999999995 0.00000000
6 29.0527274258373201677 92.2547999999999999987 0.00000000
6 32.6843183540669851884 95.7493000000000000008 0.00000000
6 30.2632577352472085085 94.3514999999999999999 0.00000000
6 33.8948486634768735293 97.8459999999999999951 0.00000000
6 31.4737880446570968494 96.4481999999999999942 0.00000000
6 35.1053789728867618736 99.9426999999999999963 0.00000000
6 32.6843183540669851919 98.5448999999999999955 0.00000000
6 36.3159092822966502109 102.039399999999999998 0.00000000
6 33.8948486634768735293 100.641599999999999997 0.00000000
6 37.5264395917065385552 104.136099999999999999 0.00000000
6 35.1053789728867618736 102.738299999999999998 0.00000000
6 38.7369699011164268926 106.232800000000000000 0.00000000
6 36.3159092822966502109 104.834999999999999999 0.00000000
6 39.9475002105263152369 108.329499999999999994 0.00000000
6 37.5264395917065385552 106.931699999999999993 0.00000000
6 41.1580305199362035742 110.426199999999999996 0.00000000
6 38.7369699011164268926 109.028399999999999995 0.00000000
6 42.3685608293460919116 112.522899999999999997 0.00000000
6 39.9475002105263152299 111.125099999999999996 0.00000000
6 43.5790911387559802559 114.619599999999999998 0.00000000
6 41.1580305199362035742 113.221799999999999997 0.00000000
6 44.7896214481658685932 116.716299999999999999 0.00000000
6 42.3685608293460919116 115.318499999999999998 0.00000000
6 46.0001517575757569306 118.813000000000000000 0.00000000
6 43.5790911387559802490 117.415200000000000000 0.00000000
6 47.2106820669856452749 120.909699999999999995 0.00000000
6 44.7896214481658685932 119.511899999999999994 0.00000000
6 2.42106061881977668079 39.1383999999999999987 0.00000000
6 0.00000000000000000000 37.7405999999999999979 0.00000000
6 3.63159092822966501988 41.2351000000000000000 0.00000000
6 1.21053030940988833909 39.8372999999999999991 0.00000000
6 4.84212123763955336071 43.3317999999999999977 0.00000000
6 2.42106061881977667992 41.9339999999999999969 0.00000000
6 6.05265154704944170153 45.4284999999999999989 0.00000000
6 3.63159092822966502075 44.0306999999999999981 0.00000000
6 7.26318185645933004062 47.5252000000000000002 0.00000000
6 4.84212123763955335984 46.1273999999999999994 0.00000000
6 8.47371216586921838145 49.6218999999999999979 0.00000000
6 6.05265154704944170067 48.2240999999999999971 0.00000000
6 9.68424247527910672228 51.7185999999999999992 0.00000000
6 7.26318185645933004149 50.3207999999999999984 0.00000000
6 10.8947727846889950631 53.8153000000000000004 0.00000000
6 8.47371216586921838232 52.4174999999999999996 0.00000000
6 12.1053030940988834039 55.9119999999999999982 0.00000000
6 9.68424247527910672315 54.5141999999999999973 0.00000000
6 13.3158334035087717448 58.0086999999999999994 0.00000000
6 10.8947727846889950640 56.6108999999999999986 0.00000000
6 14.5263637129186600821 60.1054000000000000006 0.00000000
6 12.1053030940988834013 58.7075999999999999998 0.00000000
6 15.7368940223285484229 62.2020999999999999984 0.00000000
6 13.3158334035087717422 60.8042999999999999976 0.00000000
6 16.9474243317384367646 64.2987999999999999962 0.00000000
6 14.5263637129186600830 62.9009999999999999988 0.00000000
6 18.1579546411483251055 66.3954999999999999974 0.00000000
6 15.7368940223285484238 64.9976999999999999966 0.00000000
6 19.3684849505582134463 68.4921999999999999986 0.00000000
6 16.9474243317384367646 67.0943999999999999978 0.00000000
6 20.5790152599681017871 70.5888999999999999999 0.00000000
6 18.1579546411483251055 69.1910999999999999990 0.00000000
6 21.7895455693779901279 72.6856000000000000011 0.00000000
6 19.3684849505582134463 71.2878000000000000003 0.00000000
6 23.0000758787878784688 74.7822999999999999954 0.00000000
6 20.5790152599681017871 73.3844999999999999946 0.00000000
6 24.2106061881977668096 76.8789999999999999966 0.00000000
6 21.7895455693779901279 75.4811999999999999958 0.00000000
6 25.4211364976076551470 78.9756999999999999978 0.00000000
6 23.0000758787878784653 77.5778999999999999970 0.00000000
6 26.6316668070175434878 81.0723999999999999991 0.00000000
6 24.2106061881977668061 79.6745999999999999983 0.00000000
6 27.8421971164274318286 83.1691000000000000003 0.00000000
6 25.4211364976076551470 81.7712999999999999995 0.00000000
6 29.0527274258373201694 85.2657999999999999946 0.00000000
6 26.6316668070175434878 83.8679999999999999938 0.00000000
6 30.2632577352472085103 87.3624999999999999958 0.00000000
6 27.8421971164274318286 85.9646999999999999950 0.00000000
6 31.4737880446570968511 89.4591999999999999971 0.00000000
6 29.0527274258373201694 88.0613999999999999962 0.00000000
6 32.6843183540669851919 91.5558999999999999983 0.00000000
6 30.2632577352472085103 90.1580999999999999975 0.00000000
6 33.8948486634768735293 93.6525999999999999995 0.00000000
6 31.4737880446570968476 92.2547999999999999987 0.00000000
6 35.1053789728867618701 95.7493000000000000008 0.00000000
6 32.6843183540669851884 94.3514999999999999999 0.00000000
6 36.3159092822966502109 97.8459999999999999951 0.00000000
6 33.8948486634768735293 96.4481999999999999942 0.00000000
6 37.5264395917065385518 99.9426999999999999963 0.00000000
6 35.1053789728867618701 98.5448999999999999955 0.00000000
6 38.7369699011164268926 102.039399999999999998 0.00000000
6 36.3159092822966502109 100.641599999999999997 0.00000000
6 39.9475002105263152334 104.136099999999999999 0.00000000
6 37.5264395917065385518 102.738299999999999998 0.00000000
6 41.1580305199362035742 106.232800000000000000 0.00000000
6 38.7369699011164268926 104.834999999999999999 0.00000000
6 42.3685608293460919151 108.329499999999999994 0.00000000
6 39.9475002105263152334 106.931699999999999993 0.00000000
6 43.5790911387559802559 110.426199999999999996 0.00000000
6 41.1580305199362035742 109.028399999999999995 0.00000000
6 44.7896214481658685932 112.522899999999999997 0.00000000
6 42.3685608293460919116 111.125099999999999996 0.00000000
6 46.0001517575757569375 114.619599999999999998 0.00000000
6 43.5790911387559802559 113.221799999999999997 0.00000000
6 47.2106820669856452749 116.716299999999999999 0.00000000
6 44.7896214481658685932 115.318499999999999998 0.00000000
6 48.4212123763955336123 118.813000000000000000 0.00000000
6 46.0001517575757569306 117.415200000000000000 0.00000000
6 49.6317426858054219566 120.909699999999999995 0.00000000
6 47.2106820669856452749 119.511899999999999994 0.00000000
6 2.42106061881977668079 34.9449999999999999997 0.00000000
6 0.00000000000000000000 33.5471999999999999989 0.00000000
6 3.63159092822966502161 37.0417000000000000010 0.00000000
6 1.21053030940988834083 35.6439000000000000001 0.00000000
6 4.84212123763955336244 39.1383999999999999987 0.00000000
6 2.42106061881977668165 37.7405999999999999979 0.00000000
6 6.05265154704944170153 41.2351000000000000000 0.00000000
6 3.63159092822966502075 39.8372999999999999991 0.00000000
6 7.26318185645933004236 43.3317999999999999977 0.00000000
6 4.84212123763955336157 41.9339999999999999969 0.00000000
6 8.47371216586921838319 45.4284999999999999989 0.00000000
6 6.05265154704944170240 44.0306999999999999981 0.00000000
6 9.68424247527910672228 47.5252000000000000002 0.00000000
6 7.26318185645933004149 46.1273999999999999994 0.00000000
6 10.8947727846889950631 49.6218999999999999979 0.00000000
6 8.47371216586921838232 48.2240999999999999971 0.00000000
6 12.1053030940988834039 51.7185999999999999992 0.00000000
6 9.68424247527910672315 50.3207999999999999984 0.00000000
6 13.3158334035087717448 53.8153000000000000004 0.00000000
6 10.8947727846889950640 52.4174999999999999996 0.00000000
6 14.5263637129186600856 55.9119999999999999982 0.00000000
6 12.1053030940988834048 54.5141999999999999973 0.00000000
6 15.7368940223285484264 58.0086999999999999994 0.00000000
6 13.3158334035087717456 56.6108999999999999986 0.00000000
6 16.9474243317384367646 60.1054000000000000006 0.00000000
6 14.5263637129186600830 58.7075999999999999998 0.00000000
6 18.1579546411483251055 62.2020999999999999984 0.00000000
6 15.7368940223285484238 60.8042999999999999976 0.00000000
6 19.3684849505582134463 64.2987999999999999962 0.00000000
6 16.9474243317384367646 62.9009999999999999988 0.00000000
6 20.5790152599681017871 66.3954999999999999974 0.00000000
6 18.1579546411483251055 64.9976999999999999966 0.00000000
6 21.7895455693779901279 68.4921999999999999986 0.00000000
6 19.3684849505582134463 67.0943999999999999978 0.00000000
6 23.0000758787878784688 70.5888999999999999999 0.00000000
6 20.5790152599681017871 69.1910999999999999990 0.00000000
6 24.2106061881977668096 72.6856000000000000011 0.00000000
6 21.7895455693779901279 71.2878000000000000003 0.00000000
6 25.4211364976076551504 74.7822999999999999954 0.00000000
6 23.0000758787878784688 73.3844999999999999946 0.00000000
6 26.6316668070175434913 76.8789999999999999966 0.00000000
6 24.2106061881977668096 75.4811999999999999958 0.00000000
6 27.8421971164274318286 78.9756999999999999978 0.00000000
6 25.4211364976076551470 77.5778999999999999970 0.00000000
6 29.0527274258373201694 81.0723999999999999991 0.00000000
6 26.6316668070175434878 79.6745999999999999983 0.00000000
6 30.2632577352472085103 83.1691000000000000003 0.00000000
6 27.8421971164274318286 81.7712999999999999995 0.00000000
6 31.4737880446570968511 85.2657999999999999946 0.00000000
6 29.0527274258373201694 83.8679999999999999938 0.00000000
6 32.6843183540669851919 87.3624999999999999958 0.00000000
6 30.2632577352472085103 85.9646999999999999950 0.00000000
6 33.8948486634768735327 89.4591999999999999971 0.00000000
6 31.4737880446570968511 88.0613999999999999962 0.00000000
6 35.1053789728867618736 91.5558999999999999983 0.00000000
6 32.6843183540669851919 90.1580999999999999975 0.00000000
6 36.3159092822966502109 93.6525999999999999995 0.00000000
6 33.8948486634768735293 92.2547999999999999987 0.00000000
6 37.5264395917065385518 95.7493000000000000008 0.00000000
6 35.1053789728867618701 94.3514999999999999999 0.00000000
6 38.7369699011164268926 97.8459999999999999951 0.00000000
6 36.3159092822966502109 96.4481999999999999942 0.00000000
6 39.9475002105263152334 99.9426999999999999963 0.00000000
6 37.5264395917065385518 98.5448999999999999955 0.00000000
6 41.1580305199362035742 102.039399999999999998 0.00000000
6 38.7369699011164268926 100.641599999999999997 0.00000000
6 42.3685608293460919151 104.136099999999999999 0.00000000
6 39.9475002105263152334 102.738299999999999998 0.00000000
6 43.5790911387559802559 106.232800000000000000 0.00000000
6 41.1580305199362035742 104.834999999999999999 0.00000000
6 44.7896214481658685967 108.329499999999999994 0.00000000
6 42.3685608293460919151 106.931699999999999993 0.00000000
6 46.0001517575757569375 110.426199999999999996 0.00000000
6 43.5790911387559802559 109.028399999999999995 0.00000000
6 47.2106820669856452749 112.522899999999999997 0.00000000
6 44.7896214481658685932 111.125099999999999996 0.00000000
6 48.4212123763955336192 114.619599999999999998 0.00000000
6 46.0001517575757569375 113.221799999999999997 0.00000000
6 49.6317426858054219566 116.716299999999999999 0.00000000
6 47.2106820669856452749 115.318499999999999998 0.00000000
6 50.8422729952153102939 118.813000000000000000 0.00000000
6 48.4212123763955336123 117.415200000000000000 0.00000000
6 52.0528033046251986382 120.909699999999999995 0.00000000
6 49.6317426858054219566 119.511899999999999994 0.00000000
6 2.42106061881977668079 30.7516000000000000007 0.00000000
6 0.00000000000000000000 29.3537999999999999999 0.00000000
6 3.63159092822966502161 32.8482999999999999985 0.00000000
6 1.21053030940988834083 31.4504999999999999994 0.00000000
6 4.84212123763955336244 34.9449999999999999997 0.00000000
6 2.42106061881977668165 33.5471999999999999989 0.00000000
6 6.05265154704944170327 37.0417000000000000010 0.00000000
6 3.63159092822966502248 35.6439000000000000001 0.00000000
6 7.26318185645933004409 39.1383999999999999987 0.00000000
6 4.84212123763955336331 37.7405999999999999979 0.00000000
6 8.47371216586921838319 41.2351000000000000000 0.00000000
6 6.05265154704944170240 39.8372999999999999991 0.00000000
6 9.68424247527910672401 43.3317999999999999977 0.00000000
6 7.26318185645933004323 41.9339999999999999969 0.00000000
6 10.8947727846889950648 45.4284999999999999989 0.00000000
6 8.47371216586921838405 44.0306999999999999981 0.00000000
6 12.1053030940988834039 47.5252000000000000002 0.00000000
6 9.68424247527910672315 46.1273999999999999994 0.00000000
6 13.3158334035087717448 49.6218999999999999979 0.00000000
6 10.8947727846889950640 48.2240999999999999971 0.00000000
6 14.5263637129186600856 51.7185999999999999992 0.00000000
6 12.1053030940988834048 50.3207999999999999984 0.00000000
6 15.7368940223285484264 53.8153000000000000004 0.00000000
6 13.3158334035087717456 52.4174999999999999996 0.00000000
6 16.9474243317384367681 55.9119999999999999982 0.00000000
6 14.5263637129186600865 54.5141999999999999973 0.00000000
6 18.1579546411483251089 58.0086999999999999994 0.00000000
6 15.7368940223285484273 56.6108999999999999986 0.00000000
6 19.3684849505582134463 60.1054000000000000006 0.00000000
6 16.9474243317384367646 58.7075999999999999998 0.00000000
6 20.5790152599681017871 62.2020999999999999984 0.00000000
6 18.1579546411483251055 60.8042999999999999976 0.00000000
6 21.7895455693779901279 64.2987999999999999962 0.00000000
6 19.3684849505582134463 62.9009999999999999988 0.00000000
6 23.0000758787878784688 66.3954999999999999974 0.00000000
6 20.5790152599681017871 64.9976999999999999966 0.00000000
6 24.2106061881977668096 68.4921999999999999986 0.00000000
6 21.7895455693779901279 67.0943999999999999978 0.00000000
6 25.4211364976076551504 70.5888999999999999999 0.00000000
6 23.0000758787878784688 69.1910999999999999990 0.00000000
6 26.6316668070175434913 72.6856000000000000011 0.00000000
6 24.2106061881977668096 71.2878000000000000003 0.00000000
6 27.8421971164274318321 74.7822999999999999954 0.00000000
6 25.4211364976076551504 73.3844999999999999946 0.00000000
6 29.0527274258373201729 76.8789999999999999966 0.00000000
6 26.6316668070175434913 75.4811999999999999958 0.00000000
6 30.2632577352472085103 78.9756999999999999978 0.00000000
6 27.8421971164274318286 77.5778999999999999970 0.00000000
6 31.4737880446570968511 81.0723999999999999991 0.00000000
6 29.0527274258373201694 79.6745999999999999983 0.00000000
6 32.6843183540669851919 83.1691000000000000003 0.00000000
6 30.2632577352472085103 81.7712999999999999995 0.00000000
6 33.8948486634768735327 85.2657999999999999946 0.00000000
6 31.4737880446570968511 83.8679999999999999938 0.00000000
6 35.1053789728867618736 87.3624999999999999958 0.00000000
6 32.6843183540669851919 85.9646999999999999950 0.00000000
6 36.3159092822966502144 89.4591999999999999971 0.00000000
6 33.8948486634768735327 88.0613999999999999962 0.00000000
6 37.5264395917065385552 91.5558999999999999983 0.00000000
6 35.1053789728867618736 90.1580999999999999975 0.00000000
6 38.7369699011164268926 93.6525999999999999995 0.00000000
6 36.3159092822966502109 92.2547999999999999987 0.00000000
6 39.9475002105263152334 95.7493000000000000008 0.00000000
6 37.5264395917065385518 94.3514999999999999999 0.00000000
6 41.1580305199362035742 97.8459999999999999951 0.00000000
6 38.7369699011164268926 96.4481999999999999942 0.00000000
6 42.3685608293460919151 99.9426999999999999963 0.00000000
6 39.9475002105263152334 98.5448999999999999955 0.00000000
6 43.5790911387559802559 102.039399999999999998 0.00000000
6 41.1580305199362035742 100.641599999999999997 0.00000000
6 44.7896214481658685967 104.136099999999999999 0.00000000
6 42.3685608293460919151 102.738299999999999998 0.00000000
6 46.0001517575757569375 106.232800000000000000 0.00000000
6 43.5790911387559802559 104.834999999999999999 0.00000000
6 47.2106820669856452784 108.329499999999999994 0.00000000
6 44.7896214481658685967 106.931699999999999993 0.00000000
6 48.4212123763955336192 110.426199999999999996 0.00000000
6 46.0001517575757569375 109.028399999999999995 0.00000000
6 49.6317426858054219566 112.522899999999999997 0.00000000
6 47.2106820669856452749 111.125099999999999996 0.00000000
6 50.8422729952153103009 114.619599999999999998 0.00000000
6 48.4212123763955336192 113.221799999999999997 0.00000000
6 52.0528033046251986382 116.716299999999999999 0.00000000
6 49.6317426858054219566 115.318499999999999998 0.00000000
6 53.2633336140350869756 118.813000000000000000 0.00000000
6 50.8422729952153102939 117.415200000000000000 0.00000000
6 54.4738639234449753199 120.909699999999999995 0.00000000
6 52.0528033046251986382 119.511899999999999994 0.00000000
6 2.42106061881977668079 26.5581999999999999983 0.00000000
6 0.00000000000000000000 25.1603999999999999992 0.00000000
6 3.63159092822966502161 28.6548999999999999995 0.00000000
6 1.21053030940988834083 27.2570999999999999987 0.00000000
6 4.84212123763955336071 30.7516000000000000007 0.00000000
6 2.42106061881977667992 29.3537999999999999999 0.00000000
6 6.05265154704944170153 32.8482999999999999985 0.00000000
6 3.63159092822966502075 31.4504999999999999994 0.00000000
6 7.26318185645933004236 34.9449999999999999997 0.00000000
6 4.84212123763955336157 33.5471999999999999989 0.00000000
6 8.47371216586921838319 37.0417000000000000010 0.00000000
6 6.05265154704944170240 35.6439000000000000001 0.00000000
6 9.68424247527910672401 39.1383999999999999987 0.00000000
6 7.26318185645933004323 37.7405999999999999979 0.00000000
6 10.8947727846889950631 41.2351000000000000000 0.00000000
6 8.47371216586921838232 39.8372999999999999991 0.00000000
6 12.1053030940988834039 43.3317999999999999977 0.00000000
6 9.68424247527910672315 41.9339999999999999969 0.00000000
6 13.3158334035087717448 45.4284999999999999989 0.00000000
6 10.8947727846889950640 44.0306999999999999981 0.00000000
6 14.5263637129186600839 47.5252000000000000002 0.00000000
6 12.1053030940988834031 46.1273999999999999994 0.00000000
6 15.7368940223285484247 49.6218999999999999979 0.00000000
6 13.3158334035087717439 48.2240999999999999971 0.00000000
6 16.9474243317384367646 51.7185999999999999992 0.00000000
6 14.5263637129186600847 50.3207999999999999984 0.00000000
6 18.1579546411483251055 53.8153000000000000004 0.00000000
6 15.7368940223285484255 52.4174999999999999996 0.00000000
6 19.3684849505582134463 55.9119999999999999982 0.00000000
6 16.9474243317384367664 54.5141999999999999973 0.00000000
6 20.5790152599681017871 58.0086999999999999994 0.00000000
6 18.1579546411483251072 56.6108999999999999986 0.00000000
6 21.7895455693779901245 60.1054000000000000006 0.00000000
6 19.3684849505582134446 58.7075999999999999998 0.00000000
6 23.0000758787878784653 62.2020999999999999984 0.00000000
6 20.5790152599681017854 60.8042999999999999976 0.00000000
6 24.2106061881977668061 64.2987999999999999962 0.00000000
6 21.7895455693779901262 62.9009999999999999988 0.00000000
6 25.4211364976076551470 66.3954999999999999974 0.00000000
6 23.0000758787878784670 64.9976999999999999966 0.00000000
6 26.6316668070175434878 68.4921999999999999986 0.00000000
6 24.2106061881977668079 67.0943999999999999978 0.00000000
6 27.8421971164274318286 70.5888999999999999999 0.00000000
6 25.4211364976076551487 69.1910999999999999990 0.00000000
6 29.0527274258373201694 72.6856000000000000011 0.00000000
6 26.6316668070175434895 71.2878000000000000003 0.00000000
6 30.2632577352472085103 74.7822999999999999954 0.00000000
6 27.8421971164274318303 73.3844999999999999946 0.00000000
6 31.4737880446570968511 76.8789999999999999966 0.00000000
6 29.0527274258373201712 75.4811999999999999958 0.00000000
6 32.6843183540669851884 78.9756999999999999978 0.00000000
6 30.2632577352472085085 77.5778999999999999970 0.00000000
6 33.8948486634768735293 81.0723999999999999991 0.00000000
6 31.4737880446570968494 79.6745999999999999983 0.00000000
6 35.1053789728867618736 83.1691000000000000003 0.00000000
6 32.6843183540669851919 81.7712999999999999995 0.00000000
6 36.3159092822966502109 85.2657999999999999946 0.00000000
6 33.8948486634768735293 83.8679999999999999938 0.00000000
6 37.5264395917065385552 87.3624999999999999958 0.00000000
6 35.1053789728867618736 85.9646999999999999950 0.00000000
6 38.7369699011164268926 89.4591999999999999971 0.00000000
6 36.3159092822966502109 88.0613999999999999962 0.00000000
6 39.9475002105263152369 91.5558999999999999983 0.00000000
6 37.5264395917065385552 90.1580999999999999975 0.00000000
6 41.1580305199362035742 93.6525999999999999995 0.00000000
6 38.7369699011164268926 92.2547999999999999987 0.00000000
6 42.3685608293460919116 95.7493000000000000008 0.00000000
6 39.9475002105263152299 94.3514999999999999999 0.00000000
6 43.5790911387559802559 97.8459999999999999951 0.00000000
6 41.1580305199362035742 96.4481999999999999942 0.00000000
6 44.7896214481658685932 99.9426999999999999963 0.00000000
6 42.3685608293460919116 98.5448999999999999955 0.00000000
6 46.0001517575757569375 102.039399999999999998 0.00000000
6 43.5790911387559802559 100.641599999999999997 0.00000000
6 47.2106820669856452749 104.136099999999999999 0.00000000
6 44.7896214481658685932 102.738299999999999998 0.00000000
6 48.4212123763955336192 106.232800000000000000 0.00000000
6 46.0001517575757569375 104.834999999999999999 0.00000000
6 49.6317426858054219566 108.329499999999999994 0.00000000
6 47.2106820669856452749 106.931699999999999993 0.00000000
6 50.8422729952153103009 110.426199999999999996 0.00000000
6 48.4212123763955336192 109.028399999999999995 0.00000000
6 52.0528033046251986382 112.522899999999999997 0.00000000
6 49.6317426858054219566 111.125099999999999996 0.00000000
6 53.2633336140350869825 114.619599999999999998 0.00000000
6 50.8422729952153103009 113.221799999999999997 0.00000000
6 54.4738639234449753199 116.716299999999999999 0.00000000
6 52.0528033046251986382 115.318499999999999998 0.00000000
6 55.6843942328548636572 118.813000000000000000 0.00000000
6 53.2633336140350869756 117.415200000000000000 0.00000000
6 56.8949245422647520015 120.909699999999999995 0.00000000
6 54.4738639234449753199 119.511899999999999994 0.00000000
6 2.42106061881977668079 22.3647999999999999993 0.00000000
6 0.00000000000000000000 20.9669999999999999984 0.00000000
6 3.63159092822966502075 24.4615000000000000005 0.00000000
6 1.21053030940988833996 23.0636999999999999997 0.00000000
6 4.84212123763955336157 26.5581999999999999983 0.00000000
6 2.42106061881977668079 25.1603999999999999992 0.00000000
6 6.05265154704944170240 28.6548999999999999995 0.00000000
6 3.63159092822966502161 27.2570999999999999987 0.00000000
6 7.26318185645933004149 30.7516000000000000007 0.00000000
6 4.84212123763955336071 29.3537999999999999999 0.00000000
6 8.47371216586921838232 32.8482999999999999985 0.00000000
6 6.05265154704944170153 31.4504999999999999994 0.00000000
6 9.68424247527910672315 34.9449999999999999997 0.00000000
6 7.26318185645933004236 33.5471999999999999989 0.00000000
6 10.8947727846889950640 37.0417000000000000010 0.00000000
6 8.47371216586921838319 35.6439000000000000001 0.00000000
6 12.1053030940988834048 39.1383999999999999987 0.00000000
6 9.68424247527910672401 37.7405999999999999979 0.00000000
6 13.3158334035087717439 41.2351000000000000000 0.00000000
6 10.8947727846889950631 39.8372999999999999991 0.00000000
6 14.5263637129186600847 43.3317999999999999977 0.00000000
6 12.1053030940988834039 41.9339999999999999969 0.00000000
6 15.7368940223285484255 45.4284999999999999989 0.00000000
6 13.3158334035087717448 44.0306999999999999981 0.00000000
6 16.9474243317384367646 47.5252000000000000002 0.00000000
6 14.5263637129186600839 46.1273999999999999994 0.00000000
6 18.1579546411483251055 49.6218999999999999979 0.00000000
6 15.7368940223285484247 48.2240999999999999971 0.00000000
6 19.3684849505582134463 51.7185999999999999992 0.00000000
6 16.9474243317384367646 50.3207999999999999984 0.00000000
6 20.5790152599681017871 53.8153000000000000004 0.00000000
6 18.1579546411483251055 52.4174999999999999996 0.00000000
6 21.7895455693779901279 55.9119999999999999982 0.00000000
6 19.3684849505582134463 54.5141999999999999973 0.00000000
6 23.0000758787878784688 58.0086999999999999994 0.00000000
6 20.5790152599681017871 56.6108999999999999986 0.00000000
6 24.2106061881977668061 60.1054000000000000006 0.00000000
6 21.7895455693779901245 58.7075999999999999998 0.00000000
6 25.4211364976076551470 62.2020999999999999984 0.00000000
6 23.0000758787878784653 60.8042999999999999976 0.00000000
6 26.6316668070175434878 64.2987999999999999962 0.00000000
6 24.2106061881977668061 62.9009999999999999988 0.00000000
6 27.8421971164274318286 66.3954999999999999974 0.00000000
6 25.4211364976076551470 64.9976999999999999966 0.00000000
6 29.0527274258373201694 68.4921999999999999986 0.00000000
6 26.6316668070175434878 67.0943999999999999978 0.00000000
6 30.2632577352472085103 70.5888999999999999999 0.00000000
6 27.8421971164274318286 69.1910999999999999990 0.00000000
6 31.4737880446570968511 72.6856000000000000011 0.00000000
6 29.0527274258373201694 71.2878000000000000003 0.00000000
6 32.6843183540669851919 74.7822999999999999954 0.00000000
6 30.2632577352472085103 73.3844999999999999946 0.00000000
6 33.8948486634768735327 76.8789999999999999966 0.00000000
6 31.4737880446570968511 75.4811999999999999958 0.00000000
6 35.1053789728867618701 78.9756999999999999978 0.00000000
6 32.6843183540669851884 77.5778999999999999970 0.00000000
6 36.3159092822966502109 81.0723999999999999991 0.00000000
6 33.8948486634768735293 79.6745999999999999983 0.00000000
6 37.5264395917065385518 83.1691000000000000003 0.00000000
6 35.1053789728867618701 81.7712999999999999995 0.00000000
6 38.7369699011164268926 85.2657999999999999946 0.00000000
6 36.3159092822966502109 83.8679999999999999938 0.00000000
6 39.9475002105263152334 87.3624999999999999958 0.00000000
6 37.5264395917065385518 85.9646999999999999950 0.00000000
6 41.1580305199362035742 89.4591999999999999971 0.00000000
6 38.7369699011164268926 88.0613999999999999962 0.00000000
6 42.3685608293460919151 91.5558999999999999983 0.00000000
6 39.9475002105263152334 90.1580999999999999975 0.00000000
6 43.5790911387559802524 93.6525999999999999995 0.00000000
6 41.1580305199362035708 92.2547999999999999987 0.00000000
6 44.7896214481658685932 95.7493000000000000008 0.00000000
6 42.3685608293460919116 94.3514999999999999999 0.00000000
6 46.0001517575757569341 97.8459999999999999951 0.00000000
6 43.5790911387559802524 96.4481999999999999942 0.00000000
6 47.2106820669856452749 99.9426999999999999963 0.00000000
6 44.7896214481658685932 98.5448999999999999955 0.00000000
6 48.4212123763955336157 102.039399999999999998 0.00000000
6 46.0001517575757569341 100.641599999999999997 0.00000000
6 49.6317426858054219566 104.136099999999999999 0.00000000
6 47.2106820669856452749 102.738299999999999998 0.00000000
6 50.8422729952153102974 106.232800000000000000 0.00000000
6 48.4212123763955336157 104.834999999999999999 0.00000000
6 52.0528033046251986382 108.329499999999999994 0.00000000
6 49.6317426858054219566 106.931699999999999993 0.00000000
6 53.2633336140350869790 110.426199999999999996 0.00000000
6 50.8422729952153102974 109.028399999999999995 0.00000000
6 54.4738639234449753164 112.522899999999999997 0.00000000
6 52.0528033046251986347 111.125099999999999996 0.00000000
6 55.6843942328548636607 114.619599999999999998 0.00000000
6 53.2633336140350869790 113.221799999999999997 0.00000000
6 56.8949245422647519980 116.716299999999999999 0.00000000
6 54.4738639234449753164 115.318499999999999998 0.00000000
6 58.1054548516746403354 118.813000000000000000 0.00000000
6 55.6843942328548636538 117.415200000000000000 0.00000000
6 59.3159851610845286797 120.909699999999999995 0.00000000
6 56.8949245422647519980 119.511899999999999994 0.00000000
6 2.42106061881977668079 18.1714000000000000003 0.00000000
6 0.00000000000000000000 16.7735999999999999995 0.00000000
6 3.63159092822966502161 20.2680999999999999980 0.00000000
6 1.21053030940988834083 18.8702999999999999989 0.00000000
6 4.84212123763955336157 22.3647999999999999993 0.00000000
6 2.42106061881977668079 20.9669999999999999984 0.00000000
6 6.05265154704944170153 24.4615000000000000005 0.00000000
6 3.63159092822966502075 23.0636999999999999997 0.00000000
6 7.26318185645933004236 26.5581999999999999983 0.00000000
6 4.84212123763955336157 25.1603999999999999992 0.00000000
6 8.47371216586921838319 28.6548999999999999995 0.00000000
6 6.05265154704944170240 27.2570999999999999987 0.00000000
6 9.68424247527910672228 30.7516000000000000007 0.00000000
6 7.26318185645933004149 29.3537999999999999999 0.00000000
6 10.8947727846889950631 32.8482999999999999985 0.00000000
6 8.47371216586921838232 31.4504999999999999994 0.00000000
6 12.1053030940988834039 34.9449999999999999997 0.00000000
6 9.68424247527910672315 33.5471999999999999989 0.00000000
6 13.3158334035087717448 37.0417000000000000010 0.00000000
6 10.8947727846889950640 35.6439000000000000001 0.00000000
6 14.5263637129186600856 39.1383999999999999987 0.00000000
6 12.1053030940988834048 37.7405999999999999979 0.00000000
6 15.7368940223285484247 41.2351000000000000000 0.00000000
6 13.3158334035087717439 39.8372999999999999991 0.00000000
6 16.9474243317384367646 43.3317999999999999977 0.00000000
6 14.5263637129186600847 41.9339999999999999969 0.00000000
6 18.1579546411483251055 45.4284999999999999989 0.00000000
6 15.7368940223285484255 44.0306999999999999981 0.00000000
6 19.3684849505582134463 47.5252000000000000002 0.00000000
6 16.9474243317384367646 46.1273999999999999994 0.00000000
6 20.5790152599681017871 49.6218999999999999979 0.00000000
6 18.1579546411483251055 48.2240999999999999971 0.00000000
6 21.7895455693779901279 51.7185999999999999992 0.00000000
6 19.3684849505582134463 50.3207999999999999984 0.00000000
6 23.0000758787878784688 53.8153000000000000004 0.00000000
6 20.5790152599681017871 52.4174999999999999996 0.00000000
6 24.2106061881977668096 55.9119999999999999982 0.00000000
6 21.7895455693779901279 54.5141999999999999973 0.00000000
6 25.4211364976076551504 58.0086999999999999994 0.00000000
6 23.0000758787878784688 56.6108999999999999986 0.00000000
6 26.6316668070175434878 60.1054000000000000006 0.00000000
6 24.2106061881977668061 58.7075999999999999998 0.00000000
6 27.8421971164274318286 62.2020999999999999984 0.00000000
6 25.4211364976076551470 60.8042999999999999976 0.00000000
6 29.0527274258373201694 64.2987999999999999962 0.00000000
6 26.6316668070175434878 62.9009999999999999988 0.00000000
6 30.2632577352472085103 66.3954999999999999974 0.00000000
6 27.8421971164274318286 64.9976999999999999966 0.00000000
6 31.4737880446570968511 68.4921999999999999986 0.00000000
6 29.0527274258373201694 67.0943999999999999978 0.00000000
6 32.6843183540669851919 70.5888999999999999999 0.00000000
6 30.2632577352472085103 69.1910999999999999990 0.00000000
6 33.8948486634768735327 72.6856000000000000011 0.00000000
6 31.4737880446570968511 71.2878000000000000003 0.00000000
6 35.1053789728867618736 74.7822999999999999954 0.00000000
6 32.6843183540669851919 73.3844999999999999946 0.00000000
6 36.3159092822966502144 76.8789999999999999966 0.00000000
6 33.8948486634768735327 75.4811999999999999958 0.00000000
6 37.5264395917065385518 78.9756999999999999978 0.00000000
6 35.1053789728867618701 77.5778999999999999970 0.00000000
6 38.7369699011164268926 81.0723999999999999991 0.00000000
6 36.3159092822966502109 79.6745999999999999983 0.00000000
6 39.9475002105263152334 83.1691000000000000003 0.00000000
6 37.5264395917065385518 81.7712999999999999995 0.00000000
6 41.1580305199362035742 85.2657999999999999946 0.00000000
6 38.7369699011164268926 83.8679999999999999938 0.00000000
6 42.3685608293460919151 87.3624999999999999958 0.00000000
6 39.9475002105263152334 85.9646999999999999950 0.00000000
6 43.5790911387559802559 89.4591999999999999971 0.00000000
6 41.1580305199362035742 88.0613999999999999962 0.00000000
6 44.7896214481658685967 91.5558999999999999983 0.00000000
6 42.3685608293460919151 90.1580999999999999975 0.00000000
6 46.0001517575757569341 93.6525999999999999995 0.00000000
6 43.5790911387559802524 92.2547999999999999987 0.00000000
6 47.2106820669856452749 95.7493000000000000008 0.00000000
6 44.7896214481658685932 94.3514999999999999999 0.00000000
6 48.4212123763955336157 97.8459999999999999951 0.00000000
6 46.0001517575757569341 96.4481999999999999942 0.00000000
6 49.6317426858054219566 99.9426999999999999963 0.00000000
6 47.2106820669856452749 98.5448999999999999955 0.00000000
6 50.8422729952153102974 102.039399999999999998 0.00000000
6 48.4212123763955336157 100.641599999999999997 0.00000000
6 52.0528033046251986382 104.136099999999999999 0.00000000
6 49.6317426858054219566 102.738299999999999998 0.00000000
6 53.2633336140350869790 106.232800000000000000 0.00000000
6 50.8422729952153102974 104.834999999999999999 0.00000000
6 54.4738639234449753199 108.329499999999999994 0.00000000
6 52.0528033046251986382 106.931699999999999993 0.00000000
6 55.6843942328548636607 110.426199999999999996 0.00000000
6 53.2633336140350869790 109.028399999999999995 0.00000000
6 56.8949245422647519980 112.522899999999999997 0.00000000
6 54.4738639234449753164 111.125099999999999996 0.00000000
6 58.1054548516746403423 114.619599999999999998 0.00000000
6 55.6843942328548636607 113.221799999999999997 0.00000000
6 59.3159851610845286797 116.716299999999999999 0.00000000
6 56.8949245422647519980 115.318499999999999998 0.00000000
6 60.5265154704944170171 118.813000000000000000 0.00000000
6 58.1054548516746403354 117.415200000000000000 0.00000000
6 61.7370457799043053614 120.909699999999999995 0.00000000
6 59.3159851610845286797 119.511899999999999994 0.00000000
6 2.42106061881977668079 13.9779999999999999995 0.00000000
6 0.00000000000000000000 12.5801999999999999996 0.00000000
6 3.63159092822966502075 16.0746999999999999990 0.00000000
6 1.21053030940988833996 14.6769000000000000000 0.00000000
6 4.84212123763955336157 18.1714000000000000003 0.00000000
6 2.42106061881977668079 16.7735999999999999995 0.00000000
6 6.05265154704944170240 20.2680999999999999980 0.00000000
6 3.63159092822966502161 18.8702999999999999989 0.00000000
6 7.26318185645933004236 22.3647999999999999993 0.00000000
6 4.84212123763955336157 20.9669999999999999984 0.00000000
6 8.47371216586921838232 24.4615000000000000005 0.00000000
6 6.05265154704944170153 23.0636999999999999997 0.00000000
6 9.68424247527910672315 26.5581999999999999983 0.00000000
6 7.26318185645933004236 25.1603999999999999992 0.00000000
6 10.8947727846889950640 28.6548999999999999995 0.00000000
6 8.47371216586921838319 27.2570999999999999987 0.00000000
6 12.1053030940988834031 30.7516000000000000007 0.00000000
6 9.68424247527910672228 29.3537999999999999999 0.00000000
6 13.3158334035087717439 32.8482999999999999985 0.00000000
6 10.8947727846889950631 31.4504999999999999994 0.00000000
6 14.5263637129186600847 34.9449999999999999997 0.00000000
6 12.1053030940988834039 33.5471999999999999989 0.00000000
6 15.7368940223285484255 37.0417000000000000010 0.00000000
6 13.3158334035087717448 35.6439000000000000001 0.00000000
6 16.9474243317384367664 39.1383999999999999987 0.00000000
6 14.5263637129186600856 37.7405999999999999979 0.00000000
6 18.1579546411483251055 41.2351000000000000000 0.00000000
6 15.7368940223285484247 39.8372999999999999991 0.00000000
6 19.3684849505582134463 43.3317999999999999977 0.00000000
6 16.9474243317384367646 41.9339999999999999969 0.00000000
6 20.5790152599681017871 45.4284999999999999989 0.00000000
6 18.1579546411483251055 44.0306999999999999981 0.00000000
6 21.7895455693779901279 47.5252000000000000002 0.00000000
6 19.3684849505582134463 46.1273999999999999994 0.00000000
6 23.0000758787878784688 49.6218999999999999979 0.00000000
6 20.5790152599681017871 48.2240999999999999971 0.00000000
6 24.2106061881977668096 51.7185999999999999992 0.00000000
6 21.7895455693779901279 50.3207999999999999984 0.00000000
6 25.4211364976076551504 53.8153000000000000004 0.00000000
6 23.0000758787878784688 52.4174999999999999996 0.00000000
6 26.6316668070175434913 55.9119999999999999982 0.00000000
6 24.2106061881977668096 54.5141999999999999973 0.00000000
6 27.8421971164274318321 58.0086999999999999994 0.00000000
6 25.4211364976076551504 56.6108999999999999986 0.00000000
6 29.0527274258373201694 60.1054000000000000006 0.00000000
6 26.6316668070175434878 58.7075999999999999998 0.00000000
6 30.2632577352472085103 62.2020999999999999984 0.00000000
6 27.8421971164274318286 60.8042999999999999976 0.00000000
6 31.4737880446570968511 64.2987999999999999962 0.00000000
6 29.0527274258373201694 62.9009999999999999988 0.00000000
6 32.6843183540669851919 66.3954999999999999974 0.00000000
6 30.2632577352472085103 64.9976999999999999966 0.00000000
6 33.8948486634768735327 68.4921999999999999986 0.00000000
6 31.4737880446570968511 67.0943999999999999978 0.00000000
6 35.1053789728867618736 70.5888999999999999999 0.00000000
6 32.6843183540669851919 69.1910999999999999990 0.00000000
6 36.3159092822966502144 72.6856000000000000011 0.00000000
6 33.8948486634768735327 71.2878000000000000003 0.00000000
6 37.5264395917065385552 74.7822999999999999954 0.00000000
6 35.1053789728867618736 73.3844999999999999946 0.00000000
6 38.7369699011164268961 76.8789999999999999966 0.00000000
6 36.3159092822966502144 75.4811999999999999958 0.00000000
6 39.9475002105263152334 78.9756999999999999978 0.00000000
6 37.5264395917065385518 77.5778999999999999970 0.00000000
6 41.1580305199362035742 81.0723999999999999991 0.00000000
6 38.7369699011164268926 79.6745999999999999983 0.00000000
6 42.3685608293460919151 83.1691000000000000003 0.00000000
6 39.9475002105263152334 81.7712999999999999995 0.00000000
6 43.5790911387559802559 85.2657999999999999946 0.00000000
6 41.1580305199362035742 83.8679999999999999938 0.00000000
6 44.7896214481658685967 87.3624999999999999958 0.00000000
6 42.3685608293460919151 85.9646999999999999950 0.00000000
6 46.0001517575757569375 89.4591999999999999971 0.00000000
6 43.5790911387559802559 88.0613999999999999962 0.00000000
6 47.2106820669856452784 91.5558999999999999983 0.00000000
6 44.7896214481658685967 90.1580999999999999975 0.00000000
6 48.4212123763955336157 93.6525999999999999995 0.00000000
6 46.0001517575757569341 92.2547999999999999987 0.00000000
6 49.6317426858054219566 95.7493000000000000008 0.00000000
6 47.2106820669856452749 94.3514999999999999999 0.00000000
6 50.8422729952153102974 97.8459999999999999951 0.00000000
6 48.4212123763955336157 96.4481999999999999942 0.00000000
6 52.0528033046251986382 99.9426999999999999963 0.00000000
6 49.6317426858054219566 98.5448999999999999955 0.00000000
6 53.2633336140350869790 102.039399999999999998 0.00000000
6 50.8422729952153102974 100.641599999999999997 0.00000000
6 54.4738639234449753199 104.136099999999999999 0.00000000
6 52.0528033046251986382 102.738299999999999998 0.00000000
6 55.6843942328548636607 106.232800000000000000 0.00000000
6 53.2633336140350869790 104.834999999999999999 0.00000000
6 56.8949245422647520015 108.329499999999999994 0.00000000
6 54.4738639234449753199 106.931699999999999993 0.00000000
6 58.1054548516746403423 110.426199999999999996 0.00000000
6 55.6843942328548636607 109.028399999999999995 0.00000000
6 59.3159851610845286797 112.522899999999999997 0.00000000
6 56.8949245422647519980 111.125099999999999996 0.00000000
6 60.5265154704944170240 114.619599999999999998 0.00000000
6 58.1054548516746403423 113.221799999999999997 0.00000000
6 61.7370457799043053614 116.716299999999999999 0.00000000
6 59.3159851610845286797 115.318499999999999998 0.00000000
6 62.9475760893141936987 118.813000000000000000 0.00000000
6 60.5265154704944170171 117.415200000000000000 0.00000000
6 64.1581063987240820395 120.909699999999999995 0.00000000
6 61.7370457799043053614 119.511899999999999994 0.00000000
6 2.42106061881977668079 9.78459999999999999968 0.00000000
6 0.00000000000000000000 8.38679999999999999973 0.00000000
6 3.63159092822966502118 11.8812999999999999992 0.00000000
6 1.21053030940988834039 10.4834999999999999992 0.00000000
6 4.84212123763955336157 13.9779999999999999995 0.00000000
6 2.42106061881977668079 12.5801999999999999996 0.00000000
6 6.05265154704944170153 16.0746999999999999990 0.00000000
6 3.63159092822966502075 14.6769000000000000000 0.00000000
6 7.26318185645933004236 18.1714000000000000003 0.00000000
6 4.84212123763955336157 16.7735999999999999995 0.00000000
6 8.47371216586921838319 20.2680999999999999980 0.00000000
6 6.05265154704944170240 18.8702999999999999989 0.00000000
6 9.68424247527910672315 22.3647999999999999993 0.00000000
6 7.26318185645933004236 20.9669999999999999984 0.00000000
6 10.8947727846889950631 24.4615000000000000005 0.00000000
6 8.47371216586921838232 23.0636999999999999997 0.00000000
6 12.1053030940988834039 26.5581999999999999983 0.00000000
6 9.68424247527910672315 25.1603999999999999992 0.00000000
6 13.3158334035087717448 28.6548999999999999995 0.00000000
6 10.8947727846889950640 27.2570999999999999987 0.00000000
6 14.5263637129186600839 30.7516000000000000007 0.00000000
6 12.1053030940988834031 29.3537999999999999999 0.00000000
6 15.7368940223285484247 32.8482999999999999985 0.00000000
6 13.3158334035087717439 31.4504999999999999994 0.00000000
6 16.9474243317384367646 34.9449999999999999997 0.00000000
6 14.5263637129186600847 33.5471999999999999989 0.00000000
6 18.1579546411483251055 37.0417000000000000010 0.00000000
6 15.7368940223285484255 35.6439000000000000001 0.00000000
6 19.3684849505582134463 39.1383999999999999987 0.00000000
6 16.9474243317384367664 37.7405999999999999979 0.00000000
6 20.5790152599681017871 41.2351000000000000000 0.00000000
6 18.1579546411483251055 39.8372999999999999991 0.00000000
6 21.7895455693779901279 43.3317999999999999977 0.00000000
6 19.3684849505582134463 41.9339999999999999969 0.00000000
6 23.0000758787878784688 45.4284999999999999989 0.00000000
6 20.5790152599681017871 44.0306999999999999981 0.00000000
6 24.2106061881977668061 47.5252000000000000002 0.00000000
6 21.7895455693779901262 46.1273999999999999994 0.00000000
6 25.4211364976076551470 49.6218999999999999979 0.00000000
6 23.0000758787878784670 48.2240999999999999971 0.00000000
6 26.6316668070175434878 51.7185999999999999992 0.00000000
6 24.2106061881977668079 50.3207999999999999984 0.00000000
6 27.8421971164274318286 53.8153000000000000004 0.00000000
6 25.4211364976076551487 52.4174999999999999996 0.00000000
6 29.0527274258373201694 55.9119999999999999982 0.00000000
6 26.6316668070175434895 54.5141999999999999973 0.00000000
6 30.2632577352472085103 58.0086999999999999994 0.00000000
6 27.8421971164274318303 56.6108999999999999986 0.00000000
6 31.4737880446570968476 60.1054000000000000006 0.00000000
6 29.0527274258373201677 58.7075999999999999998 0.00000000
6 32.6843183540669851884 62.2020999999999999984 0.00000000
6 30.2632577352472085085 60.8042999999999999976 0.00000000
6 33.8948486634768735293 64.2987999999999999962 0.00000000
6 31.4737880446570968494 62.9009999999999999988 0.00000000
6 35.1053789728867618736 66.3954999999999999974 0.00000000
6 32.6843183540669851919 64.9976999999999999966 0.00000000
6 36.3159092822966502109 68.4921999999999999986 0.00000000
6 33.8948486634768735293 67.0943999999999999978 0.00000000
6 37.5264395917065385552 70.5888999999999999999 0.00000000
6 35.1053789728867618736 69.1910999999999999990 0.00000000
6 38.7369699011164268926 72.6856000000000000011 0.00000000
6 36.3159092822966502109 71.2878000000000000003 0.00000000
6 39.9475002105263152369 74.7822999999999999954 0.00000000
6 37.5264395917065385552 73.3844999999999999946 0.00000000
6 41.1580305199362035742 76.8789999999999999966 0.00000000
6 38.7369699011164268926 75.4811999999999999958 0.00000000
6 42.3685608293460919116 78.9756999999999999978 0.00000000
6 39.9475002105263152299 77.5778999999999999970 0.00000000
6 43.5790911387559802559 81.0723999999999999991 0.00000000
6 41.1580305199362035742 79.6745999999999999983 0.00000000
6 44.7896214481658685932 83.1691000000000000003 0.00000000
6 42.3685608293460919116 81.7712999999999999995 0.00000000
6 46.0001517575757569375 85.2657999999999999946 0.00000000
6 43.5790911387559802559 83.8679999999999999938 0.00000000
6 47.2106820669856452749 87.3624999999999999958 0.00000000
6 44.7896214481658685932 85.9646999999999999950 0.00000000
6 48.4212123763955336192 89.4591999999999999971 0.00000000
6 46.0001517575757569375 88.0613999999999999962 0.00000000
6 49.6317426858054219566 91.5558999999999999983 0.00000000
6 47.2106820669856452749 90.1580999999999999975 0.00000000
6 50.8422729952153102939 93.6525999999999999995 0.00000000
6 48.4212123763955336123 92.2547999999999999987 0.00000000
6 52.0528033046251986382 95.7493000000000000008 0.00000000
6 49.6317426858054219566 94.3514999999999999999 0.00000000
6 53.2633336140350869756 97.8459999999999999951 0.00000000
6 50.8422729952153102939 96.4481999999999999942 0.00000000
6 54.4738639234449753199 99.9426999999999999963 0.00000000
6 52.0528033046251986382 98.5448999999999999955 0.00000000
6 55.6843942328548636572 102.039399999999999998 0.00000000
6 53.2633336140350869756 100.641599999999999997 0.00000000
6 56.8949245422647520015 104.136099999999999999 0.00000000
6 54.4738639234449753199 102.738299999999999998 0.00000000
6 58.1054548516746403389 106.232800000000000000 0.00000000
6 55.6843942328548636572 104.834999999999999999 0.00000000
6 59.3159851610845286832 108.329499999999999994 0.00000000
6 56.8949245422647520015 106.931699999999999993 0.00000000
6 60.5265154704944170205 110.426199999999999996 0.00000000
6 58.1054548516746403389 109.028399999999999995 0.00000000
6 61.7370457799043053579 112.522899999999999997 0.00000000
6 59.3159851610845286762 111.125099999999999996 0.00000000
6 62.9475760893141937022 114.619599999999999998 0.00000000
6 60.5265154704944170205 113.221799999999999997 0.00000000
6 64.1581063987240820395 116.716299999999999999 0.00000000
6 61.7370457799043053579 115.318499999999999998 0.00000000
6 65.3686367081339703769 118.813000000000000000 0.00000000
6 62.9475760893141936952 117.415200000000000000 0.00000000
6 66.5791670175438587212 120.909699999999999995 0.00000000
6 64.1581063987240820395 119.511899999999999994 0.00000000
6 2.42106061881977668079 5.59119999999999999982 0.00000000
6 0.00000000000000000000 4.19339999999999999986 0.00000000
6 3.63159092822966502118 7.68789999999999999975 0.00000000
6 1.21053030940988834039 6.29009999999999999979 0.00000000
6 4.84212123763955336157 9.78459999999999999968 0.00000000
6 2.42106061881977668079 8.38679999999999999973 0.00000000
6 6.05265154704944170197 11.8812999999999999992 0.00000000
6 3.63159092822966502118 10.4834999999999999992 0.00000000
6 7.26318185645933004236 13.9779999999999999995 0.00000000
6 4.84212123763955336157 12.5801999999999999996 0.00000000
6 8.47371216586921838232 16.0746999999999999990 0.00000000
6 6.05265154704944170153 14.6769000000000000000 0.00000000
6 9.68424247527910672315 18.1714000000000000003 0.00000000
6 7.26318185645933004236 16.7735999999999999995 0.00000000
6 10.8947727846889950640 20.2680999999999999980 0.00000000
6 8.47371216586921838319 18.8702999999999999989 0.00000000
6 12.1053030940988834039 22.3647999999999999993 0.00000000
6 9.68424247527910672315 20.9669999999999999984 0.00000000
6 13.3158334035087717439 24.4615000000000000005 0.00000000
6 10.8947727846889950631 23.0636999999999999997 0.00000000
6 14.5263637129186600847 26.5581999999999999983 0.00000000
6 12.1053030940988834039 25.1603999999999999992 0.00000000
6 15.7368940223285484255 28.6548999999999999995 0.00000000
6 13.3158334035087717448 27.2570999999999999987 0.00000000
6 16.9474243317384367646 30.7516000000000000007 0.00000000
6 14.5263637129186600839 29.3537999999999999999 0.00000000
6 18.1579546411483251055 32.8482999999999999985 0.00000000
6 15.7368940223285484247 31.4504999999999999994 0.00000000
6 19.3684849505582134463 34.9449999999999999997 0.00000000
6 16.9474243317384367646 33.5471999999999999989 0.00000000
6 20.5790152599681017871 37.0417000000000000010 0.00000000
6 18.1579546411483251055 35.6439000000000000001 0.00000000
6 21.7895455693779901279 39.1383999999999999987 0.00000000
6 19.3684849505582134463 37.7405999999999999979 0.00000000
6 23.0000758787878784688 41.2351000000000000000 0.00000000
6 20.5790152599681017871 39.8372999999999999991 0.00000000
6 24.2106061881977668096 43.3317999999999999977 0.00000000
6 21.7895455693779901279 41.9339999999999999969 0.00000000
6 25.4211364976076551504 45.4284999999999999989 0.00000000
6 23.0000758787878784688 44.0306999999999999981 0.00000000
6 26.6316668070175434878 47.5252000000000000002 0.00000000
6 24.2106061881977668061 46.1273999999999999994 0.00000000
6 27.8421971164274318286 49.6218999999999999979 0.00000000
6 25.4211364976076551470 48.2240999999999999971 0.00000000
6 29.0527274258373201694 51.7185999999999999992 0.00000000
6 26.6316668070175434878 50.3207999999999999984 0.00000000
6 30.2632577352472085103 53.8153000000000000004 0.00000000
6 27.8421971164274318286 52.4174999999999999996 0.00000000
6 31.4737880446570968511 55.9119999999999999982 0.00000000
6 29.0527274258373201694 54.5141999999999999973 0.00000000
6 32.6843183540669851919 58.0086999999999999994 0.00000000
6 30.2632577352472085103 56.6108999999999999986 0.00000000
6 33.8948486634768735293 60.1054000000000000006 0.00000000
6 31.4737880446570968476 58.7075999999999999998 0.00000000
6 35.1053789728867618701 62.2020999999999999984 0.00000000
6 32.6843183540669851884 60.8042999999999999976 0.00000000
6 36.3159092822966502109 64.2987999999999999962 0.00000000
6 33.8948486634768735293 62.9009999999999999988 0.00000000
6 37.5264395917065385518 66.3954999999999999974 0.00000000
6 35.1053789728867618701 64.9976999999999999966 0.00000000
6 38.7369699011164268926 68.4921999999999999986 0.00000000
6 36.3159092822966502109 67.0943999999999999978 0.00000000
6 39.9475002105263152334 70.5888999999999999999 0.00000000
6 37.5264395917065385518 69.1910999999999999990 0.00000000
6 41.1580305199362035742 72.6856000000000000011 0.00000000
6 38.7369699011164268926 71.2878000000000000003 0.00000000
6 42.3685608293460919151 74.7822999999999999954 0.00000000
6 39.9475002105263152334 73.3844999999999999946 0.00000000
6 43.5790911387559802559 76.8789999999999999966 0.00000000
6 41.1580305199362035742 75.4811999999999999958 0.00000000
6 44.7896214481658685932 78.9756999999999999978 0.00000000
6 42.3685608293460919116 77.5778999999999999970 0.00000000
6 46.0001517575757569341 81.0723999999999999991 0.00000000
6 43.5790911387559802524 79.6745999999999999983 0.00000000
6 47.2106820669856452749 83.1691000000000000003 0.00000000
6 44.7896214481658685932 81.7712999999999999995 0.00000000
6 48.4212123763955336157 85.2657999999999999946 0.00000000
6 46.0001517575757569341 83.8679999999999999938 0.00000000
6 49.6317426858054219566 87.3624999999999999958 0.00000000
6 47.2106820669856452749 85.9646999999999999950 0.00000000
6 50.8422729952153102974 89.4591999999999999971 0.00000000
6 48.4212123763955336157 88.0613999999999999962 0.00000000
6 52.0528033046251986382 91.5558999999999999983 0.00000000
6 49.6317426858054219566 90.1580999999999999975 0.00000000
6 53.2633336140350869756 93.6525999999999999995 0.00000000
6 50.8422729952153102939 92.2547999999999999987 0.00000000
6 54.4738639234449753164 95.7493000000000000008 0.00000000
6 52.0528033046251986347 94.3514999999999999999 0.00000000
6 55.6843942328548636572 97.8459999999999999951 0.00000000
6 53.2633336140350869756 96.4481999999999999942 0.00000000
6 56.8949245422647519980 99.9426999999999999963 0.00000000
6 54.4738639234449753164 98.5448999999999999955 0.00000000
6 58.1054548516746403389 102.039399999999999998 0.00000000
6 55.6843942328548636572 100.641599999999999997 0.00000000
6 59.3159851610845286797 104.136099999999999999 0.00000000
6 56.8949245422647519980 102.738299999999999998 0.00000000
6 60.5265154704944170205 106.232800000000000000 0.00000000
6 58.1054548516746403389 104.834999999999999999 0.00000000
6 61.7370457799043053614 108.329499999999999994 0.00000000
6 59.3159851610845286797 106.931699999999999993 0.00000000
6 62.9475760893141937022 110.426199999999999996 0.00000000
6 60.5265154704944170205 109.028399999999999995 0.00000000
6 64.1581063987240820395 112.522899999999999997 0.00000000
6 61.7370457799043053579 111.125099999999999996 0.00000000
6 65.3686367081339703838 114.619599999999999998 0.00000000
6 62.9475760893141937022 113.221799999999999997 0.00000000
6 66.5791670175438587212 116.716299999999999999 0.00000000
6 64.1581063987240820395 115.318499999999999998 0.00000000
6 67.7896973269537470586 118.813000000000000000 0.00000000
6 65.3686367081339703769 117.415200000000000000 0.00000000
6 69.0002276363636354028 120.909699999999999995 0.00000000
6 66.5791670175438587212 119.511899999999999994 0.00000000
6 2.42106061881977668079 1.39779999999999999995 0.00000000
6 0.00000000000000000000 0.00000000000000000000 0.00000000
6 3.63159092822966502118 3.49449999999999999989 0.00000000
6 1.21053030940988834039 2.09669999999999999993 0.00000000
6 4.84212123763955336157 5.59119999999999999982 0.00000000
6 2.42106061881977668079 4.19339999999999999986 0.00000000
6 6.05265154704944170197 7.68789999999999999975 0.00000000
6 3.63159092822966502118 6.29009999999999999979 0.00000000
6 7.26318185645933004236 9.78459999999999999968 0.00000000
6 4.84212123763955336157 8.38679999999999999973 0.00000000
6 8.47371216586921838232 11.8812999999999999992 0.00000000
6 6.05265154704944170197 10.4834999999999999992 0.00000000
6 9.68424247527910672315 13.9779999999999999995 0.00000000
6 7.26318185645933004236 12.5801999999999999996 0.00000000
6 10.8947727846889950631 16.0746999999999999990 0.00000000
6 8.47371216586921838232 14.6769000000000000000 0.00000000
6 12.1053030940988834039 18.1714000000000000003 0.00000000
6 9.68424247527910672315 16.7735999999999999995 0.00000000
6 13.3158334035087717448 20.2680999999999999980 0.00000000
6 10.8947727846889950640 18.8702999999999999989 0.00000000
6 14.5263637129186600847 22.3647999999999999993 0.00000000
6 12.1053030940988834039 20.9669999999999999984 0.00000000
6 15.7368940223285484247 24.4615000000000000005 0.00000000
6 13.3158334035087717439 23.0636999999999999997 0.00000000
6 16.9474243317384367646 26.5581999999999999983 0.00000000
6 14.5263637129186600847 25.1603999999999999992 0.00000000
6 18.1579546411483251055 28.6548999999999999995 0.00000000
6 15.7368940223285484255 27.2570999999999999987 0.00000000
6 19.3684849505582134463 30.7516000000000000007 0.00000000
6 16.9474243317384367646 29.3537999999999999999 0.00000000
6 20.5790152599681017871 32.8482999999999999985 0.00000000
6 18.1579546411483251055 31.4504999999999999994 0.00000000
6 21.7895455693779901279 34.9449999999999999997 0.00000000
6 19.3684849505582134463 33.5471999999999999989 0.00000000
6 23.0000758787878784688 37.0417000000000000010 0.00000000
6 20.5790152599681017871 35.6439000000000000001 0.00000000
6 24.2106061881977668096 39.1383999999999999987 0.00000000
6 21.7895455693779901279 37.7405999999999999979 0.00000000
6 25.4211364976076551470 41.2351000000000000000 0.00000000
6 23.0000758787878784670 39.8372999999999999991 0.00000000
6 26.6316668070175434878 43.3317999999999999977 0.00000000
6 24.2106061881977668079 41.9339999999999999969 0.00000000
6 27.8421971164274318286 45.4284999999999999989 0.00000000
6 25.4211364976076551487 44.0306999999999999981 0.00000000
6 29.0527274258373201694 47.5252000000000000002 0.00000000
6 26.6316668070175434878 46.1273999999999999994 0.00000000
6 30.2632577352472085103 49.6218999999999999979 0.00000000
6 27.8421971164274318286 48.2240999999999999971 0.00000000
6 31.4737880446570968511 51.7185999999999999992 0.00000000
6 29.0527274258373201694 50.3207999999999999984 0.00000000
6 32.6843183540669851919 53.8153000000000000004 0.00000000
6 30.2632577352472085103 52.4174999999999999996 0.00000000
6 33.8948486634768735327 55.9119999999999999982 0.00000000
6 31.4737880446570968511 54.5141999999999999973 0.00000000
6 35.1053789728867618736 58.0086999999999999994 0.00000000
6 32.6843183540669851919 56.6108999999999999986 0.00000000
6 36.3159092822966502109 60.1054000000000000006 0.00000000
6 33.8948486634768735293 58.7075999999999999998 0.00000000
6 37.5264395917065385518 62.2020999999999999984 0.00000000
6 35.1053789728867618701 60.8042999999999999976 0.00000000
6 38.7369699011164268926 64.2987999999999999962 0.00000000
6 36.3159092822966502109 62.9009999999999999988 0.00000000
6 39.9475002105263152334 66.3954999999999999974 0.00000000
6 37.5264395917065385518 64.9976999999999999966 0.00000000
6 41.1580305199362035742 68.4921999999999999986 0.00000000
6 38.7369699011164268926 67.0943999999999999978 0.00000000
6 42.3685608293460919151 70.5888999999999999999 0.00000000
6 39.9475002105263152334 69.1910999999999999990 0.00000000
6 43.5790911387559802559 72.6856000000000000011 0.00000000
6 41.1580305199362035742 71.2878000000000000003 0.00000000
6 44.7896214481658685967 74.7822999999999999954 0.00000000
6 42.3685608293460919151 73.3844999999999999946 0.00000000
6 46.0001517575757569375 76.8789999999999999966 0.00000000
6 43.5790911387559802559 75.4811999999999999958 0.00000000
6 47.2106820669856452749 78.9756999999999999978 0.00000000
6 44.7896214481658685932 77.5778999999999999970 0.00000000
6 48.4212123763955336157 81.0723999999999999991 0.00000000
6 46.0001517575757569341 79.6745999999999999983 0.00000000
6 49.6317426858054219566 83.1691000000000000003 0.00000000
6 47.2106820669856452749 81.7712999999999999995 0.00000000
6 50.8422729952153102974 85.2657999999999999946 0.00000000
6 48.4212123763955336157 83.8679999999999999938 0.00000000
6 52.0528033046251986382 87.3624999999999999958 0.00000000
6 49.6317426858054219566 85.9646999999999999950 0.00000000
6 53.2633336140350869790 89.4591999999999999971 0.00000000
6 50.8422729952153102974 88.0613999999999999962 0.00000000
6 54.4738639234449753199 91.5558999999999999983 0.00000000
6 52.0528033046251986382 90.1580999999999999975 0.00000000
6 55.6843942328548636572 93.6525999999999999995 0.00000000
6 53.2633336140350869756 92.2547999999999999987 0.00000000
6 56.8949245422647519980 95.7493000000000000008 0.00000000
6 54.4738639234449753164 94.3514999999999999999 0.00000000
6 58.1054548516746403389 97.8459999999999999951 0.00000000
6 55.6843942328548636572 96.4481999999999999942 0.00000000
6 59.3159851610845286797 99.9426999999999999963 0.00000000
6 56.8949245422647519980 98.5448999999999999955 0.00000000
6 60.5265154704944170205 102.039399999999999998 0.00000000
6 58.1054548516746403389 100.641599999999999997 0.00000000
6 61.7370457799043053614 104.136099999999999999 0.00000000
6 59.3159851610845286797 102.738299999999999998 0.00000000
6 62.9475760893141937022 106.232800000000000000 0.00000000
6 60.5265154704944170205 104.834999999999999999 0.00000000
6 64.1581063987240820395 108.329499999999999994 0.00000000
6 61.7370457799043053614 106.931699999999999993 0.00000000
6 65.3686367081339703838 110.426199999999999996 0.00000000
6 62.9475760893141937022 109.028399999999999995 0.00000000
6 66.5791670175438587212 112.522899999999999997 0.00000000
6 64.1581063987240820395 111.125099999999999996 0.00000000
6 67.7896973269537470655 114.619599999999999998 0.00000000
6 65.3686367081339703838 113.221799999999999997 0.00000000
6 69.0002276363636354028 116.716299999999999999 0.00000000
6 66.5791670175438587212 115.318499999999999998 0.00000000
6 70.2107579457735237402 118.813000000000000000 0.00000000
6 67.7896973269537470586 117.415200000000000000 0.00000000
6 71.4212882551834120845 120.909699999999999995 0.00000000
6 69.0002276363636354028 119.511899999999999994 0.00000000
6 4.84212123763955336157 1.39779999999999999995 0.00000000
6 2.42106061881977668079 0.00000000000000000000 0.00000000
6 6.05265154704944170197 3.49449999999999999989 0.00000000
6 3.63159092822966502118 2.09669999999999999993 0.00000000
6 7.26318185645933004236 5.59119999999999999982 0.00000000
6 4.84212123763955336157 4.19339999999999999986 0.00000000
6 8.47371216586921838232 7.68789999999999999975 0.00000000
6 6.05265154704944170197 6.29009999999999999979 0.00000000
6 9.68424247527910672315 9.78459999999999999968 0.00000000
6 7.26318185645933004236 8.38679999999999999973 0.00000000
6 10.8947727846889950631 11.8812999999999999992 0.00000000
6 8.47371216586921838232 10.4834999999999999992 0.00000000
6 12.1053030940988834039 13.9779999999999999995 0.00000000
6 9.68424247527910672315 12.5801999999999999996 0.00000000
6 13.3158334035087717439 16.0746999999999999990 0.00000000
6 10.8947727846889950631 14.6769000000000000000 0.00000000
6 14.5263637129186600847 18.1714000000000000003 0.00000000
6 12.1053030940988834039 16.7735999999999999995 0.00000000
6 15.7368940223285484255 20.2680999999999999980 0.00000000
6 13.3158334035087717448 18.8702999999999999989 0.00000000
6 16.9474243317384367646 22.3647999999999999993 0.00000000
6 14.5263637129186600847 20.9669999999999999984 0.00000000
6 18.1579546411483251055 24.4615000000000000005 0.00000000
6 15.7368940223285484247 23.0636999999999999997 0.00000000
6 19.3684849505582134463 26.5581999999999999983 0.00000000
6 16.9474243317384367646 25.1603999999999999992 0.00000000
6 20.5790152599681017871 28.6548999999999999995 0.00000000
6 18.1579546411483251055 27.2570999999999999987 0.00000000
6 21.7895455693779901279 30.7516000000000000007 0.00000000
6 19.3684849505582134463 29.3537999999999999999 0.00000000
6 23.0000758787878784688 32.8482999999999999985 0.00000000
6 20.5790152599681017871 31.4504999999999999994 0.00000000
6 24.2106061881977668096 34.9449999999999999997 0.00000000
6 21.7895455693779901279 33.5471999999999999989 0.00000000
6 25.4211364976076551504 37.0417000000000000010 0.00000000
6 23.0000758787878784688 35.6439000000000000001 0.00000000
6 26.6316668070175434913 39.1383999999999999987 0.00000000
6 24.2106061881977668096 37.7405999999999999979 0.00000000
6 27.8421971164274318286 41.2351000000000000000 0.00000000
6 25.4211364976076551470 39.8372999999999999991 0.00000000
6 29.0527274258373201694 43.3317999999999999977 0.00000000
6 26.6316668070175434878 41.9339999999999999969 0.00000000
6 30.2632577352472085103 45.4284999999999999989 0.00000000
6 27.8421971164274318286 44.0306999999999999981 0.00000000
6 31.4737880446570968511 47.5252000000000000002 0.00000000
6 29.0527274258373201694 46.1273999999999999994 0.00000000
6 32.6843183540669851919 49.6218999999999999979 0.00000000
6 30.2632577352472085103 48.2240999999999999971 0.00000000
6 33.8948486634768735327 51.7185999999999999992 0.00000000
6 31.4737880446570968511 50.3207999999999999984 0.00000000
6 35.1053789728867618736 53.8153000000000000004 0.00000000
6 32.6843183540669851919 52.4174999999999999996 0.00000000
6 36.3159092822966502144 55.9119999999999999982 0.00000000
6 33.8948486634768735327 54.5141999999999999973 0.00000000
6 37.5264395917065385552 58.0086999999999999994 0.00000000
6 35.1053789728867618736 56.6108999999999999986 0.00000000
6 38.7369699011164268926 60.1054000000000000006 0.00000000
6 36.3159092822966502109 58.7075999999999999998 0.00000000
6 39.9475002105263152334 62.2020999999999999984 0.00000000
6 37.5264395917065385518 60.8042999999999999976 0.00000000
6 41.1580305199362035742 64.2987999999999999962 0.00000000
6 38.7369699011164268926 62.9009999999999999988 0.00000000
6 42.3685608293460919151 66.3954999999999999974 0.00000000
6 39.9475002105263152334 64.9976999999999999966 0.00000000
6 43.5790911387559802559 68.4921999999999999986 0.00000000
6 41.1580305199362035742 67.0943999999999999978 0.00000000
6 44.7896214481658685967 70.5888999999999999999 0.00000000
6 42.3685608293460919151 69.1910999999999999990 0.00000000
6 46.0001517575757569375 72.6856000000000000011 0.00000000
6 43.5790911387559802559 71.2878000000000000003 0.00000000
6 47.2106820669856452784 74.7822999999999999954 0.00000000
6 44.7896214481658685967 73.3844999999999999946 0.00000000
6 48.4212123763955336192 76.8789999999999999966 0.00000000
6 46.0001517575757569375 75.4811999999999999958 0.00000000
6 49.6317426858054219566 78.9756999999999999978 0.00000000
6 47.2106820669856452749 77.5778999999999999970 0.00000000
6 50.8422729952153102974 81.0723999999999999991 0.00000000
6 48.4212123763955336157 79.6745999999999999983 0.00000000
6 52.0528033046251986382 83.1691000000000000003 0.00000000
6 49.6317426858054219566 81.7712999999999999995 0.00000000
6 53.2633336140350869790 85.2657999999999999946 0.00000000
6 50.8422729952153102974 83.8679999999999999938 0.00000000
6 54.4738639234449753199 87.3624999999999999958 0.00000000
6 52.0528033046251986382 85.9646999999999999950 0.00000000
6 55.6843942328548636607 89.4591999999999999971 0.00000000
6 53.2633336140350869790 88.0613999999999999962 0.00000000
6 56.8949245422647520015 91.5558999999999999983 0.00000000
6 54.4738639234449753199 90.1580999999999999975 0.00000000
6 58.1054548516746403389 93.6525999999999999995 0.00000000
6 55.6843942328548636572 92.2547999999999999987 0.00000000
6 59.3159851610845286797 95.7493000000000000008 0.00000000
6 56.8949245422647519980 94.3514999999999999999 0.00000000
6 60.5265154704944170205 97.8459999999999999951 0.00000000
6 58.1054548516746403389 96.4481999999999999942 0.00000000
6 61.7370457799043053614 99.9426999999999999963 0.00000000
6 59.3159851610845286797 98.5448999999999999955 0.00000000
6 62.9475760893141937022 102.039399999999999998 0.00000000
6 60.5265154704944170205 100.641599999999999997 0.00000000
6 64.1581063987240820395 104.136099999999999999 0.00000000
6 61.7370457799043053614 102.738299999999999998 0.00000000
6 65.3686367081339703838 106.232800000000000000 0.00000000
6 62.9475760893141937022 104.834999999999999999 0.00000000
6 66.5791670175438587212 108.329499999999999994 0.00000000
6 64.1581063987240820395 106.931699999999999993 0.00000000
6 67.7896973269537470655 110.426199999999999996 0.00000000
6 65.3686367081339703838 109.028399999999999995 0.00000000
6 69.0002276363636354028 112.522899999999999997 0.00000000
6 66.5791670175438587212 111.125099999999999996 0.00000000
6 70.2107579457735237471 114.619599999999999998 0.00000000
6 67.7896973269537470655 113.221799999999999997 0.00000000
6 71.4212882551834120845 116.716299999999999999 0.00000000
6 69.0002276363636354028 115.318499999999999998 0.00000000
6 72.6318185645933004219 118.813000000000000000 0.00000000
6 70.2107579457735237402 117.415200000000000000 0.00000000
6 73.8423488740031887662 120.909699999999999995 0.00000000
6 71.4212882551834120845 119.511899999999999994 0.00000000
6 7.26318185645933004236 1.39779999999999999995 0.00000000
6 4.84212123763955336157 0.00000000000000000000 0.00000000
6 8.47371216586921838232 3.49449999999999999989 0.00000000
6 6.05265154704944170197 2.09669999999999999993 0.00000000
6 9.68424247527910672315 5.59119999999999999982 0.00000000
6 7.26318185645933004236 4.19339999999999999986 0.00000000
6 10.8947727846889950631 7.68789999999999999975 0.00000000
6 8.47371216586921838232 6.29009999999999999979 0.00000000
6 12.1053030940988834039 9.78459999999999999968 0.00000000
6 9.68424247527910672315 8.38679999999999999973 0.00000000
6 13.3158334035087717448 11.8812999999999999992 0.00000000
6 10.8947727846889950640 10.4834999999999999992 0.00000000
6 14.5263637129186600847 13.9779999999999999995 0.00000000
6 12.1053030940988834039 12.5801999999999999996 0.00000000
6 15.7368940223285484247 16.0746999999999999990 0.00000000
6 13.3158334035087717439 14.6769000000000000000 0.00000000
6 16.9474243317384367646 18.1714000000000000003 0.00000000
6 14.5263637129186600847 16.7735999999999999995 0.00000000
6 18.1579546411483251055 20.2680999999999999980 0.00000000
6 15.7368940223285484255 18.8702999999999999989 0.00000000
6 19.3684849505582134463 22.3647999999999999993 0.00000000
6 16.9474243317384367646 20.9669999999999999984 0.00000000
6 20.5790152599681017871 24.4615000000000000005 0.00000000
6 18.1579546411483251055 23.0636999999999999997 0.00000000
6 21.7895455693779901279 26.5581999999999999983 0.00000000
6 19.3684849505582134463 25.1603999999999999992 0.00000000
6 23.0000758787878784688 28.6548999999999999995 0.00000000
6 20.5790152599681017871 27.2570999999999999987 0.00000000
6 24.2106061881977668061 30.7516000000000000007 0.00000000
6 21.7895455693779901262 29.3537999999999999999 0.00000000
6 25.4211364976076551470 32.8482999999999999985 0.00000000
6 23.0000758787878784670 31.4504999999999999994 0.00000000
6 26.6316668070175434878 34.9449999999999999997 0.00000000
6 24.2106061881977668079 33.5471999999999999989 0.00000000
6 27.8421971164274318286 37.0417000000000000010 0.00000000
6 25.4211364976076551487 35.6439000000000000001 0.00000000
6 29.0527274258373201694 39.1383999999999999987 0.00000000
6 26.6316668070175434895 37.7405999999999999979 0.00000000
6 30.2632577352472085103 41.2351000000000000000 0.00000000
6 27.8421971164274318286 39.8372999999999999991 0.00000000
6 31.4737880446570968511 43.3317999999999999977 0.00000000
6 29.0527274258373201694 41.9339999999999999969 0.00000000
6 32.6843183540669851919 45.4284999999999999989 0.00000000
6 30.2632577352472085103 44.0306999999999999981 0.00000000
6 33.8948486634768735293 47.5252000000000000002 0.00000000
6 31.4737880446570968494 46.1273999999999999994 0.00000000
6 35.1053789728867618736 49.6218999999999999979 0.00000000
6 32.6843183540669851919 48.2240999999999999971 0.00000000
6 36.3159092822966502109 51.7185999999999999992 0.00000000
6 33.8948486634768735293 50.3207999999999999984 0.00000000
6 37.5264395917065385552 53.8153000000000000004 0.00000000
6 35.1053789728867618736 52.4174999999999999996 0.00000000
6 38.7369699011164268926 55.9119999999999999982 0.00000000
6 36.3159092822966502109 54.5141999999999999973 0.00000000
6 39.9475002105263152369 58.0086999999999999994 0.00000000
6 37.5264395917065385552 56.6108999999999999986 0.00000000
6 41.1580305199362035742 60.1054000000000000006 0.00000000
6 38.7369699011164268926 58.7075999999999999998 0.00000000
6 42.3685608293460919116 62.2020999999999999984 0.00000000
6 39.9475002105263152299 60.8042999999999999976 0.00000000
6 43.5790911387559802559 64.2987999999999999962 0.00000000
6 41.1580305199362035742 62.9009999999999999988 0.00000000
6 44.7896214481658685932 66.3954999999999999974 0.00000000
6 42.3685608293460919116 64.9976999999999999966 0.00000000
6 46.0001517575757569375 68.4921999999999999986 0.00000000
6 43.5790911387559802559 67.0943999999999999978 0.00000000
6 47.2106820669856452749 70.5888999999999999999 0.00000000
6 44.7896214481658685932 69.1910999999999999990 0.00000000
6 48.4212123763955336192 72.6856000000000000011 0.00000000
6 46.0001517575757569375 71.2878000000000000003 0.00000000
6 49.6317426858054219566 74.7822999999999999954 0.00000000
6 47.2106820669856452749 73.3844999999999999946 0.00000000
6 50.8422729952153103009 76.8789999999999999966 0.00000000
6 48.4212123763955336192 75.4811999999999999958 0.00000000
6 52.0528033046251986382 78.9756999999999999978 0.00000000
6 49.6317426858054219566 77.5778999999999999970 0.00000000
6 53.2633336140350869756 81.0723999999999999991 0.00000000
6 50.8422729952153102939 79.6745999999999999983 0.00000000
6 54.4738639234449753199 83.1691000000000000003 0.00000000
6 52.0528033046251986382 81.7712999999999999995 0.00000000
6 55.6843942328548636572 85.2657999999999999946 0.00000000
6 53.2633336140350869756 83.8679999999999999938 0.00000000
6 56.8949245422647520015 87.3624999999999999958 0.00000000
6 54.4738639234449753199 85.9646999999999999950 0.00000000
6 58.1054548516746403389 89.4591999999999999971 0.00000000
6 55.6843942328548636572 88.0613999999999999962 0.00000000
6 59.3159851610845286832 91.5558999999999999983 0.00000000
6 56.8949245422647520015 90.1580999999999999975 0.00000000
6 60.5265154704944170205 93.6525999999999999995 0.00000000
6 58.1054548516746403389 92.2547999999999999987 0.00000000
6 61.7370457799043053579 95.7493000000000000008 0.00000000
6 59.3159851610845286762 94.3514999999999999999 0.00000000
6 62.9475760893141937022 97.8459999999999999951 0.00000000
6 60.5265154704944170205 96.4481999999999999942 0.00000000
6 64.1581063987240820395 99.9426999999999999963 0.00000000
6 61.7370457799043053579 98.5448999999999999955 0.00000000
6 65.3686367081339703838 102.039399999999999998 0.00000000
6 62.9475760893141937022 100.641599999999999997 0.00000000
6 66.5791670175438587212 104.136099999999999999 0.00000000
6 64.1581063987240820395 102.738299999999999998 0.00000000
6 67.7896973269537470655 106.232800000000000000 0.00000000
6 65.3686367081339703838 104.834999999999999999 0.00000000
6 69.0002276363636354028 108.329499999999999994 0.00000000
6 66.5791670175438587212 106.931699999999999993 0.00000000
6 70.2107579457735237471 110.426199999999999996 0.00000000
6 67.7896973269537470655 109.028399999999999995 0.00000000
6 71.4212882551834120845 112.522899999999999997 0.00000000
6 69.0002276363636354028 111.125099999999999996 0.00000000
6 72.6318185645933004288 114.619599999999999998 0.00000000
6 70.2107579457735237471 113.221799999999999997 0.00000000
6 73.8423488740031887662 116.716299999999999999 0.00000000
6 71.4212882551834120845 115.318499999999999998 0.00000000
6 75.0528791834130771035 118.813000000000000000 0.00000000
6 72.6318185645933004219 117.415200000000000000 0.00000000
6 76.2634094928229654478 120.909699999999999995 0.00000000
6 73.8423488740031887662 119.511899999999999994 0.00000000
6 9.68424247527910672315 1.39779999999999999995 0.00000000
6 7.26318185645933004236 0.00000000000000000000 0.00000000
6 10.8947727846889950631 3.49449999999999999989 0.00000000
6 8.47371216586921838232 2.09669999999999999993 0.00000000
6 12.1053030940988834039 5.59119999999999999982 0.00000000
6 9.68424247527910672315 4.19339999999999999986 0.00000000
6 13.3158334035087717448 7.68789999999999999975 0.00000000
6 10.8947727846889950640 6.29009999999999999979 0.00000000
6 14.5263637129186600847 9.78459999999999999968 0.00000000
6 12.1053030940988834039 8.38679999999999999973 0.00000000
6 15.7368940223285484247 11.8812999999999999992 0.00000000
6 13.3158334035087717439 10.4834999999999999992 0.00000000
6 16.9474243317384367646 13.9779999999999999995 0.00000000
6 14.5263637129186600847 12.5801999999999999996 0.00000000
6 18.1579546411483251055 16.0746999999999999990 0.00000000
6 15.7368940223285484247 14.6769000000000000000 0.00000000
6 19.3684849505582134463 18.1714000000000000003 0.00000000
6 16.9474243317384367646 16.7735999999999999995 0.00000000
6 20.5790152599681017871 20.2680999999999999980 0.00000000
6 18.1579546411483251055 18.8702999999999999989 0.00000000
6 21.7895455693779901279 22.3647999999999999993 0.00000000
6 19.3684849505582134463 20.9669999999999999984 0.00000000
6 23.0000758787878784688 24.4615000000000000005 0.00000000
6 20.5790152599681017871 23.0636999999999999997 0.00000000
6 24.2106061881977668096 26.5581999999999999983 0.00000000
6 21.7895455693779901279 25.1603999999999999992 0.00000000
[truncated: 7,114 more rows]
